# Supplementary material for: The intergenic small non-coding RNA ittA is required for optimal infectivity and tissue tropism in Borrelia burgdorferi
Source: PLoS Pathog. 2020 May 4;16(5):e1008423. doi: 10.1371/journal.ppat.1008423 (PMC7224557; doi:10.1371/journal.ppat.1008423)
Supplement: S1 Data — Data for each figure is shown in individual tabs. (XLSX) [file ppat.1008423.s001.xlsx]

## Sheet: Figure 4
Times		Parent				Mean	Stdev	SEM		ittA:StrR				Mean	Stdev	SEM		Comp			Mean	Stdev	SEM
1 h		119	710	809	1010	662	382.913	191.456		800	1032	1124	1546	1125.5	311.724	155.862		1413	578	400	797	540.845	312.257
Day 1		635	876	465	654	657.5	168.639	84.3193		414	212	610	1127	590.75	392.694	196.347		923	587	427	645.667	253.151	146.157
Day 4		11028	11148	3376	3293	7211.25	4476.88	2238.44		942	5536	2001	8819	4324.5	3582.75	1791.37		6146	8388	6496	7010	1206.15	696.369
Day 7		862948	667148	1571848	1344848	1111698	418568	209284		702846	824446	1251846	116946	724021	468214	234107		1398515	1114200	1215200	1.24264e+06	144130	83213.4
Day 10		1248766	578366	1177766	399866	851191	425380	212690		3812	170704	9804	71254	63893.5	77455.6	38727.8		356772	88631	309161	251521	143062	82596.7
Day 14		27882	41272	71192	25282	41407	21056.3	10528.2		1780	3779	2747	3007	2828.25	824.885	412.443		33864	41829	34229	36640.7	4496.93	2596.31
Day 21		12642	32002	43902	78492	41759.5	27670.1	13835.1		3225	4528	2121	4263	3534.25	1097.2	548.599		26511	22405	28335	25750.3	3037.3	1753.59

## Sheet: Figure 5
Tissue		Parent					Mean	Stdev	SEM		ittA:StrR					Mean	Stdev	SEM		Comp				Mean	Stdev	SEM
PS		386.468	44.947	43.8891	54.5436	157.909	137.551	147.15	65.8075		0	0	0	0	0	0	0	0		160.48	312.126	159.199	604.307	309.028	209.535	104.767
SK		282.449	784.955	427.227	129.267	656.149	456.01	267.382	119.577		256.53	308.356	304.737	116.933	20.978	201.507	127.323	56.9404		285.629	227.804	58.12	475.021	261.643	171.923	85.9613
LN		66.4818	112.48	115.288	92.2979	61.7153	89.6526	25.0132	11.1863		67.5013	233.693	73.4398	61.7153	14.1227	90.0944	83.6441	37.4068		39.9218	34.448	37.6	127.743	59.9282	45.2654	22.6327
HT		405.646	222.208	75.0147	545.394	69.793	263.611	208.82	93.3873		0	0	0	0	55.7266	11.1453	24.9217	11.1453		354.366	128.803	349.698	1091.12	480.998	420.147	210.073
JT		97.168	187.487	128.606	70.0437	287.834	154.228	86.539	38.7014		41.8082	24.5093	20.3632	61.5395	78.037	45.2514	24.5036	10.9584		444.376	463.961	813.061	335.828	514.307	206.99	103.495
					PS = Peripheral skin (Ear), Sk = Skin from abdomen, LN = Lymph node, HT = heart, JT = joint.

## Sheet: Figure 7
Target		Parent			Mean	Stdev	SEM		ittA:StrR			Mean	Stdev	SEM		Comp			Mean	Stdev	SEM
ospD		1.17416	0.742154	1.14757	1.02129	0.242108	0.139781		0.035378	0.021743	0.031356	0.0294923	0.00700594	0.00404488		0.025388	0.01239	0.018212	0.0186633	0.00651074	0.00375898
oms28		1.05267	0.993721	0.955971	1.00079	0.0487331	0.0281361		0.240085	0.264849	0.213067	0.239334	0.0258992	0.0149529		0.104834	0.074792	0.104512	0.0947127	0.0172526	0.00996077
bba66		1.01297	0.945336	1.04428	1.00086	0.0505695	0.0291963		1.25266	1.43466	1.12669	1.27133	0.154831	0.0893915		0.867104	1.12368	0.9054	0.965396	0.138412	0.0799124
vraA		0.878362	1.27823	0.890673	1.01575	0.227392	0.131285		3.54309	2.66234	2.94684	3.05076	0.449478	0.259506		3.12331	3.06121	2.42431	2.86961	0.386888	0.22337
ospA		1.03079	0.988526	0.981395	1.00024	0.026696	0.0154129		0.307957	0.277994	0.317693	0.301215	0.0206905	0.0119457		0.16314	0.213361	0.164695	0.180399	0.0285568	0.0164873
ospC		1.00265	0.997201	1.00016	1	0.00272775	0.00157487		1.01097	1.00974	0.988137	1.00295	0.0128417	0.00741415		0.996755	1.01902	1.0039	1.00656	0.0113668	0.0065626

## Sheet:  Figure S2
Day		Parent			Mean	Stdev	SEM		ittA:StrR			Mean	Stdev	SEM		Comp			Mean	Stdev	SEM
1		464602	132743	265487	287611	167032	96435.8		353982	442478	575221	457227	111354	64290.5		486726	420354	530973	479351	55677.2	32145.3
2		1.76991e+06	2.92035e+06	2.47788e+06	2.38938e+06	580304	335039		3.0531e+06	2.19027e+06	3.18584e+06	2.80973e+06	540566	312096		4.31416e+06	5.48673e+06	3.40708e+06	4.40265e+06	1.04264e+06	601971
3		3.38496e+07	3.27434e+07	2.83186e+07	3.16372e+07	2.92672e+06	1.68974e+06		2.54425e+07	2.83186e+07	3.16372e+07	2.84661e+07	3.09998e+06	1.78977e+06		5.19912e+07	4.4469e+07	5.0885e+07	4.9115e+07	4.06141e+06	2.34485e+06
4		157079646	209070796	190265487	1.85472e+08	2.6325e+07	1.51987e+07		139380531	159292035	215707965	171460177	3.95919e+07	2.28584e+07		146017699	205752212	183628319	1.78466e+08	3.02e+07	1.7436e+07
5		190265487	163716814	185840708	179941003	1.42237e+07	8.21204e+06		165929204	152654867	168141593	162241888	8.37597e+06	4.83587e+06		225663717	163716814	203539823	197640118	3.1392e+07	1.81242e+07
6		154867257	245575221	201327434	2.0059e+08	4.53585e+07	2.61877e+07		194690265	174778761	126106195	1.65192e+08	3.52828e+07	2.03705e+07		230088496	194690265	141592920	1.88791e+08	4.45418e+07	2.57162e+07
7		161504425	210176991	179203540	1.83628e+08	2.46361e+07	1.42237e+07		176991150	139380531	128318584	1.4823e+08	2.55145e+07	1.47308e+07		219026549	168141593	176991150	1.88053e+08	2.71863e+07	1.5696e+07
8		161504425	181415929	150442478	1.64454e+08	1.5696e+07	9.0621e+06		146017699	241150442	172566372	186578171	4.90898e+07	2.8342e+07		170353982	176991150	154867257	1.67404e+08	1.13531e+07	6.55472e+06
9		141592920	148230088	157079646	1.48968e+08	7.76966e+06	4.48581e+06		190265487	192477876	159292035	180678466	1.85542e+07	1.07123e+07		134955752	152654867	130530973	1.39381e+08	1.17069e+07	6.75896e+06
