# Supplementary material for: The intergenic small non-coding RNA ittA is required for optimal infectivity and tissue tropism in Borrelia burgdorferi
Source: PLoS Pathog. 2020 May 4;16(5):e1008423. doi: 10.1371/journal.ppat.1008423 (PMC7224557; doi:10.1371/journal.ppat.1008423)
Supplement: S1 Table — Deseq2 analysis was employed to assess the RNA-seq of the parent and the ittA mutant strains. A total of 1,343 transcripts were expressed in the parent and ittA mutant when grown in vitro under mammalian-like conditions (see Methods for details). (XLSM) [file ppat.1008423.s002.xlsm]

## Sheet: Table S1.
Gene ID	baseMeana	log2FoldChangeb	lfcSEc	statd	pvaluee	padjf
BB_S25	98.6582	-0.0055801	0.327792	-0.0170233	0.986418	0.995717
cvpA	1666.19	0.0661981	0.203804	0.324813	0.745322	0.864994
BB_0136	2234.12	-0.0125038	0.206175	-0.0606464	0.951641	0.979847
BB_0505	10361.4	0.274561	0.158444	1.73286	0.0831214	0.323465
BB_O19	1.23484	-0.612745	1.98494	-0.308698	0.757551	NA
mlpH	913.34	-0.421102	0.121705	-3.46002	0.000540143	0.00981789
BB_0434	723.239	-0.0667677	0.128119	-0.521139	0.60227	0.777041
BB_0391	16186.1	0.321968	0.175416	1.83545	0.0664388	0.289542
BB_O14	0.311897	-1.60037	4.03448	-0.396673	0.691608	NA
BB_H02	22.1579	-1.21359	0.476921	-2.54463	0.0109393	0.0938958
BB_A05	2020.9	-0.61543	0.211054	-2.91598	0.00354568	0.0401254
BB_J27	7028.34	-0.558191	0.116986	-4.77142	1.82928e-06	0.000119
pstA	3043.29	-0.141136	0.237747	-0.593641	0.552752	0.740497
BB_0835	670.446	0.104186	0.281022	0.370739	0.710832	0.843175
pth	16026.7	0.0991906	0.12622	0.785852	0.431954	0.665705
valS	19390.4	0.202347	0.193475	1.04586	0.295627	0.557854
BB_0824	4223.95	0.17181	0.160217	1.07236	0.28356	0.550989
BB_0240	2868.94	0.0778975	0.141501	0.550511	0.581969	0.761179
lspA	2028.65	0.339967	0.212052	1.60322	0.108886	0.362757
BB_0773	616.534	0.0584976	0.358371	0.163232	0.870336	0.938687
BB_0104	36278.7	0.389675	0.214026	1.8207	0.0686531	0.291247
BB_O25	0.313542	2.00877	4.04595	0.496489	0.619549	NA
BB_0296	5800.62	0.426586	0.315871	1.35051	0.176853	0.44268
trmD	18694	-0.147465	0.0937932	-1.57223	0.115897	0.372073
osm28	51123.1	1.06013	0.14667	7.22801	4.90121e-13	1.51447e-10
BB_R32	643.837	-0.415252	0.203764	-2.03791	0.0415586	0.216736
BB_M05	76.8016	-0.683579	0.249419	-2.74068	0.00613117	0.0625118
bdrQ	834.317	0.0086886	0.204849	0.0424147	0.966168	0.986471
BB_H17	6.11825	0.0147255	0.925592	0.0159092	0.987307	0.995717
nagA	5186.67	0.0461834	0.130218	0.354663	0.722842	0.850568
BB_P13	1.19329	-3.545	2.13784	-1.65821	0.0972747	NA
BB_0211	6223.18	-0.110185	0.21948	-0.502026	0.615649	0.783271
BB_A61	2090.52	0.0842837	0.263855	0.319432	0.749399	0.868046
BB_0560	13507.1	0.0967907	0.202547	0.477869	0.632744	0.792372
BB_Q38	0.871228	2.16406	2.21315	0.977819	0.328164	NA
polA	12162.5	-0.131291	0.226962	-0.578473	0.562944	0.748171
rpoB	151705	0.326997	0.184982	1.76773	0.0771063	0.309427
BB_0321	206.366	0.406705	0.191466	2.12417	0.0336563	0.189087
BB_0052	1877.22	0.0846878	0.112617	0.752001	0.45205	0.678294
pgk	67380.2	0.244073	0.228841	1.06657	0.286168	0.552603
rplW	14661.9	0.0583654	0.119667	0.487731	0.625741	0.786791
BB_0722	3634.33	0.12331	0.114415	1.07775	0.281147	0.550838
BB_0627	1989.57	-0.0479438	0.259761	-0.184569	0.853567	0.927889
BB_0556	662.019	-0.1457	0.152165	-0.95751	0.33831	0.596584
rnhB	1265.51	-0.0209991	0.232949	-0.0901445	0.928172	0.967403
BB_0287	1722.72	-0.0311374	0.146053	-0.213193	0.831177	0.919726
BB_0760	1485.54	-0.144836	0.151738	-0.954515	0.339823	0.596584
BB_0524	886.672	-0.0585302	0.133172	-0.439509	0.660293	0.809302
tyrS	8917.53	0.200265	0.148484	1.34874	0.177421	0.44268
lp6.6	12086.6	0.76892	0.167727	4.58435	4.55393e-06	0.000234527
bdrA	2879.5	0.112832	0.15392	0.733056	0.463524	0.68367
BB_Q09	2.45905	1.17424	1.22812	0.956132	0.339006	0.596584
BB_E19	2.23719	0.643114	1.32259	0.486254	0.626787	NA
BB_N20	1009.31	-0.151725	0.154735	-0.980549	0.326815	0.585425
BB_P22	4.60492	0.171625	0.9481	0.18102	0.856352	0.929281
BB_0301	5662.68	0.0194342	0.129323	0.150277	0.880546	0.943933
BB_0683	25224.2	0.276685	0.159787	1.73158	0.0833476	0.323465
BB_M11	32.7338	-0.382185	0.463847	-0.823945	0.409971	0.652361
BB_M03	44.9178	-0.495479	0.372803	-1.32907	0.183826	0.448849
BB_0448	3074.92	-0.063913	0.437006	-0.146252	0.883723	0.945698
BB_I20	990.878	-1.12286	0.327736	-3.42611	0.000612302	0.0105112
BB_0735	10567.9	0.102429	0.110742	0.924926	0.355004	0.609424
BB_0050	1293.76	-0.322496	0.276544	-1.16617	0.243547	0.513694
bapA	475.051	-0.184487	0.191774	-0.962001	0.336049	0.594805
BB_0252	8275.54	0.00624053	0.182256	0.0342405	0.972685	0.98923
BB_0004	2265.72	0.00353719	0.203	0.0174246	0.986098	0.995717
BB_0674	1525.98	-0.293803	0.295987	-0.992618	0.320896	0.584241
xth	2569.06	0.170584	0.169373	1.00715	0.313862	0.577275
BB_0651	10555.3	0.209444	0.142712	1.4676	0.142214	0.407031
BB_0665	5146.36	0.553403	0.254326	2.17596	0.0295585	0.174376
BB_S20	4.08894	-1.131	1.01167	-1.11796	0.263586	0.530689
tRNA-Leu-4	262.797	-0.288229	0.241073	-1.19561	0.23185	0.503627
BB_0098	8624.16	0.155991	0.114936	1.3572	0.174717	0.44268
BB_0071	2716.98	-0.0701172	0.2332	-0.300674	0.763663	0.872355
BBC07	0.284848	-1.48794	4.04465	-0.367879	0.712963	NA
BB_F14	8.58855	-0.430025	0.714563	-0.601802	0.547306	0.738041
BB_A45	1279.8	0.719652	0.190147	3.78471	0.000153888	0.00372951
BB_H37	449.333	1.25298	0.144033	8.69928	3.3399e-18	2.06406e-15
BB_L42	0.440424	-0.534233	3.10191	-0.172227	0.863259	NA
tRNA-Asn-1	249.481	0.169011	0.200166	0.844356	0.398471	0.644646
BB_0332	8167.62	0.0886263	0.114752	0.77233	0.439919	0.668806
BB_N04	427.441	-0.158639	0.167883	-0.944939	0.34469	0.600898
BB_0225	1502.45	0.17402	0.16483	1.05576	0.291079	0.552914
BB_0176	18370.9	0.361177	0.203992	1.77055	0.076636	0.308541
BB_0323	21523.1	-0.366531	0.165241	-2.21817	0.0265435	0.167796
BB_G03	393.825	-0.58589	0.194897	-3.00615	0.00264575	0.0320603
BB_0468	9671.82	0.233328	0.187731	1.24288	0.213911	0.482246
BB_0405	6653.79	0.355635	0.225443	1.57749	0.114682	0.371427
bmpA	14385.2	0.400425	0.199598	2.00616	0.0448395	0.229015
dnaB	18471.4	0.165702	0.106538	1.55534	0.119866	0.377945
BB_0328	15710.9	0.357889	0.152435	2.34781	0.0188841	0.134326
BB_R44	2373.23	-0.317388	0.183082	-1.73358	0.0829924	0.323465
BB_0281	18849.2	0.191434	0.239561	0.799102	0.424231	0.662057
la7	18527.3	0.503484	0.185939	2.70779	0.00677329	0.0654045
BB_0538	4920.71	0.0272408	0.16145	0.168726	0.866012	0.937295
BB_0473	2354.19	0.0509243	0.142983	0.356155	0.721724	0.850383
BB_0134	2058.6	0.0589182	0.195324	0.301643	0.762924	0.872355
BB_S34	986.908	-0.304481	0.202034	-1.50708	0.13179	0.395467
BB_0420	19107.3	0.182308	0.12041	1.51407	0.130008	0.393283
BBC05	0.467473	-0.633374	3.06901	-0.206378	0.836496	NA
BB_J02a	77.6795	-0.752732	0.278686	-2.70101	0.00691297	0.0657263
BB_K45	22649.5	-0.231906	0.262522	-0.883377	0.377033	0.628049
argS	10792.9	0.128886	0.114336	1.12726	0.259633	0.526076
BB_0360	1049.35	-0.0946157	0.280007	-0.337905	0.735435	0.857545
BB_0459	14924.3	0.0149269	0.0990266	0.150736	0.880184	0.943933
tpiA	26489.5	0.260951	0.224715	1.16125	0.24554	0.515258
nusB	5278.61	0.0822986	0.15855	0.519069	0.603712	0.77809
rplN	11588.8	0.37685	0.276298	1.36393	0.172591	0.440397
BB_O44	0.582947	-1.11615	2.86	-0.390262	0.696343	NA
BB_0526	5416.24	0.208766	0.144236	1.4474	0.147786	0.411006
bppC	277.3	-0.692707	0.174132	-3.97805	6.94839e-05	0.00216533
BB_0361	3818.39	0.176463	0.178731	0.987308	0.323492	0.584241
ileS	25238.8	0.0817881	0.138572	0.59022	0.555043	0.740857
BB_0567	61510.1	-0.304159	0.188071	-1.61726	0.105823	0.357368
hbb	12579.7	0.312859	0.20779	1.50565	0.132157	0.395467
BB_0045	6096.75	0.0921083	0.185749	0.495874	0.619983	0.783956
BB_0035	25702.1	0.167448	0.14792	1.13202	0.257626	0.522866
BB_K13	16292.9	0.0972698	0.132364	0.734865	0.462422	0.68367
BB_R16	165.43	-0.570772	0.213688	-2.67105	0.00756135	0.0702694
BB_0816	9917.7	0.137197	0.0996557	1.37671	0.168601	0.43423
BB_0246	10640.4	0.239047	0.108598	2.20121	0.0277209	0.171315
BB_0544	25925.1	0.427715	0.186841	2.28919	0.0220682	0.146791
rpmC	4617.09	0.435867	0.306884	1.4203	0.155522	0.42163
BB_O03	0.297901	0.297966	4.08047	0.0730224	0.941788	NA
BB_0792	683.044	-0.0011098	0.340929	-0.00325523	0.997403	0.999664
BB_0180	2649.08	-0.186692	0.423376	-0.440959	0.659242	0.809302
BB_J47	1683.05	-0.44693	0.136345	-3.27793	0.00104573	0.0155725
BB_0069	16356.9	0.0713923	0.108432	0.658406	0.510277	0.71998
BB_H27	149.185	-0.349864	0.289878	-1.20694	0.227457	0.502869
BB_B12	1870.95	-0.397402	0.337647	-1.17698	0.239205	0.511517
BB_0206	2106.59	0.205479	0.145389	1.41331	0.157566	0.422081
BB_0592	3580.58	0.255232	0.113726	2.24427	0.0248147	0.160994
BB_0799	2395.26	0.271557	0.200923	1.35155	0.17652	0.44268
mrdB	4171.44	0.015406	0.101494	0.151792	0.879351	0.943933
fliS	2348.9	-0.148124	0.316896	-0.467422	0.640198	0.799704
BB_0314	622.573	-0.0469945	0.292628	-0.160595	0.872412	0.940106
BB_0231	12418.7	0.121923	0.149473	0.815682	0.414682	0.65627
BB_0085	725.849	-0.0615445	0.237397	-0.259247	0.795445	0.897872
BB_0174	2758.88	0.0672379	0.127291	0.528224	0.597344	0.773917
BB_N07	94.8066	-0.208677	0.239056	-0.872921	0.382706	0.635508
BB_G16	222.636	-0.401646	0.242956	-1.65316	0.0982976	0.346037
BB_0354	5893.78	0.318461	0.0958464	3.32262	0.000891771	0.0137779
BB_P30	1175.8	-0.776397	0.39185	-1.98136	0.0475506	0.236986
BB_0506	3095.8	0.153494	0.104023	1.47557	0.140059	0.407031
serS	6371.28	0.250723	0.190597	1.31546	0.188355	0.453815
cysS	12083	0.210441	0.185048	1.13723	0.255444	0.520883
efp	2690.07	0.200541	0.206003	0.973487	0.330311	0.590832
BB_U04	2.04005	-0.13515	1.56282	-0.0864782	0.931086	NA
BB_0110	1983.26	0.0374964	0.259213	0.144655	0.884983	0.946228
BB_S18	0.284848	-1.48794	4.04465	-0.367879	0.712963	NA
BB_0016	4769.06	0.0363226	0.13813	0.26296	0.792581	0.896468
BB_0158	9338.05	-0.0343315	0.118164	-0.29054	0.771403	0.880382
hflC	4688.22	0.0592427	0.216183	0.27404	0.784054	0.891528
acpP	11187.1	0.0321922	0.166738	0.193071	0.846904	0.926361
BB_0335	8560.68	0.0456052	0.148994	0.306088	0.759538	0.87167
lysS	16203.2	-0.108884	0.110699	-0.983602	0.325311	0.584425
BB_F0034	22.9626	-0.30035	0.477762	-0.628661	0.529571	0.730728
BB_0367	3491.64	0.427069	0.115223	3.70646	0.000210172	0.00455742
BB_0345	7195.66	0.367759	0.162916	2.25735	0.0239862	0.156862
mlpC	1075.43	-0.589923	0.271093	-2.17609	0.0295485	0.174376
BB_E31	2.25063	1.06082	1.28785	0.823716	0.410101	0.652361
BB_t24	114.857	0.174729	0.220602	0.792053	0.42833	0.663885
BB_0186	3497.01	0.280941	0.206255	1.3621	0.173166	0.440397
BB_B23	2664.7	0.112687	0.113927	0.989115	0.322607	0.584241
BB_0805	59697.8	0.316767	0.220488	1.43667	0.150813	0.416873
BB_D14	3130.76	-0.685279	0.474627	-1.44383	0.148787	0.412334
BB_0102	777.018	-0.168019	0.41017	-0.409634	0.682075	0.821681
BB_O01	0.741056	-1.25261	2.73425	-0.458117	0.646868	NA
BB_P03	3.49145	-0.231731	1.14359	-0.202635	0.83942	0.923472
BB_P15	2.03283	0.346423	1.52328	0.227419	0.820098	NA
BB_0054	5483.93	0.30474	0.181062	1.68307	0.0923612	0.337611
BB_M26	514.929	-0.487158	0.206763	-2.35612	0.0184669	0.13348
BB_0059	21299.3	0.296547	0.22742	1.30396	0.192246	0.456955
BB_O31	2.2457	-1.59161	1.47019	-1.08259	0.278992	NA
pta	9062.27	-0.190916	0.198594	-0.961337	0.336383	0.594805
rnmV	948.151	0.0524665	0.21338	0.245883	0.805773	0.905106
BB_0029	736.311	-0.120451	0.151913	-0.79289	0.427842	0.663885
pstC	2799.55	-0.101799	0.218011	-0.466944	0.64054	0.799704
clpP	21055	0.111499	0.13478	0.827262	0.408089	0.651676
BB_Q12	0.987249	-0.550964	2.20416	-0.249965	0.802614	NA
bdrO	1598.02	-0.171306	0.278264	-0.615623	0.538143	0.735056
BB_0807	2827.07	0.0586601	0.115509	0.50784	0.611565	0.780883
BB_0213	1695.92	0.0209623	0.113555	0.184601	0.853542	0.927889
BB_0681	64986.8	-0.417645	0.179125	-2.33158	0.0197227	0.137725
BB_0790	7574.75	0.0840062	0.115492	0.727376	0.466996	0.686334
BB_0596	10529.9	-0.195824	0.288635	-0.67845	0.497486	0.710038
recG	16298.6	0.261083	0.181856	1.43566	0.151099	0.416873
BB_G30	173.045	-0.716281	0.193899	-3.69409	0.000220679	0.00470275
BB_J16	1120.85	-0.222209	0.156981	-1.41552	0.156917	0.42163
BB_U10	0.570937	2.76682	3.49833	0.790897	0.429004	NA
fbaA	28715.5	0.293066	0.206593	1.41856	0.156026	0.42163
tRNA-Lys-2	300.419	-0.186859	0.454587	-0.411052	0.681034	0.821228
BB_0466	10248.7	-0.0157569	0.0947386	-0.166319	0.867906	0.93826
BB_0063	13416.2	0.27233	0.193949	1.40413	0.16028	0.426035
phoU	2982.62	0.218031	0.118708	1.83671	0.0662532	0.289542
BB_0066	6229.2	0.159839	0.2078	0.769196	0.441777	0.669162
BB_A14	1109.43	0.138665	0.248183	0.558721	0.576352	0.756795
BB_G29	2085.73	-0.512501	0.171096	-2.9954	0.00274089	0.0328907
lepB	6665.71	0.0351162	0.113089	0.310518	0.756167	0.870226
BB_0351	13003.9	0.22319	0.189148	1.17997	0.23801	0.510731
BB_0672	13046.2	-0.0789077	0.124057	-0.636062	0.524736	0.729645
revA	1774.68	-0.921188	0.26047	-3.53664	0.000405247	0.00770592
BB_0198	5446.27	0.148152	0.185379	0.799185	0.424183	0.662057
BB_0826	20.4128	-0.350196	0.519255	-0.67442	0.500045	0.712045
23S_rrlB	92261.9	2.83394	1.78577	1.58696	NA	NA
BB_I22	821.201	-1.10834	0.278754	-3.97603	7.00755e-05	0.00216533
BB_0637	11174	-0.204527	0.132331	-1.54558	0.122207	0.382289
alr	902.576	-0.37751	0.301603	-1.25168	0.210687	0.478693
BB_H05	3.42803	0.118728	1.17182	0.10132	0.919297	0.962109
murI	5121.96	0.17959	0.0962189	1.86647	0.0619754	0.279568
secA	59300.5	0.291039	0.197425	1.47418	0.140434	0.407031
erpG	1021.32	-0.0696157	0.199959	-0.348151	0.727727	0.852579
rpsJ	23659.8	0.20514	0.186795	1.09821	0.272114	0.540661
era	1856.7	0.202776	0.115124	1.76137	0.0781764	0.311697
fliH	18916.9	0.190577	0.212256	0.897863	0.369259	0.620957
BB_0840	3005.29	-0.22136	0.3099	-0.714293	0.475046	0.69486
bppB	599.94	-0.662487	0.153895	-4.30481	1.67128e-05	0.00071231
glpK	4100.43	0.51828	0.127997	4.04916	5.14027e-05	0.00176483
mlpJ	0.600582	0.232207	3.54611	0.0654822	0.94779	NA
BB_O21	0.830722	3.29395	3.10841	1.05969	0.289285	NA
BB_F0041	427.892	0.24299	0.219981	1.1046	0.269333	0.536929
BB_0573	4623.86	0.392677	0.166015	2.36532	0.0180147	0.131753
BB_0444	26243.5	0.273611	0.170925	1.60076	0.109429	0.36356
BB_J23	11495.3	-0.654142	0.108031	-6.05514	1.40296e-09	2.16757e-07
BB_0819	4167.22	0.218693	0.186892	1.17015	0.24194	0.513169
BB_0330	13545.3	-0.112236	0.165296	-0.679003	0.497136	0.710038
BB_t20	1080.21	0.157969	0.138412	1.14129	0.253748	0.51926
BB_A65	5827.82	-0.977827	0.33339	-2.93299	0.00335718	0.0384211
BB_B27	417.208	0.369634	0.208066	1.77652	0.0756464	0.306554
BB_N42	174.562	-0.301279	0.255967	-1.17702	0.239186	0.511517
BB_0838	6657.49	0.207076	0.137982	1.50074	0.133422	0.395467
BB_Q24	1.71372	-1.30976	1.83689	-0.713031	0.475826	NA
mutS	24103.9	-0.174884	0.136006	-1.28585	0.198496	0.464268
BB_I38	28.7031	-0.365407	0.437395	-0.835415	0.403484	0.646831
BB_G21	260.024	-0.77441	0.229436	-3.37528	0.000737405	0.0121524
BB_J25	6164.32	-0.399871	0.217109	-1.8418	0.0655046	0.289156
BB_0729	9240.34	-0.511266	0.189476	-2.69832	0.00696908	0.0657541
BB_0717	358.909	-0.38979	0.25889	-1.50562	0.132164	0.395467
BB_0708	83.6401	-0.201679	0.287589	-0.701276	0.483131	0.700058
tig	28988.9	0.131325	0.13852	0.94806	0.343099	0.599132
BB_O30	0.781015	0.686741	2.28079	0.301098	0.76334	NA
BB_0129	12725.8	0.148636	0.225681	0.658611	0.510146	0.71998
BB_A07	2562.09	-0.617251	0.16424	-3.75821	0.00017113	0.00399089
BB_I15	29.6495	-0.51374	0.633087	-0.811485	0.417087	0.658105
pyk	19486.9	0.1042	0.109179	0.954397	0.339883	0.596584
BB_0678	7795.31	0.0743346	0.104581	0.710784	0.477218	0.697212
BB_J41	377.214	0.563052	0.329974	1.70635	0.0879421	0.332153
uvrB	21187.7	0.417674	0.230385	1.81294	0.0698413	0.292623
BB_0753	6524.21	0.0849744	0.0982939	0.864493	0.387317	0.636041
BB_0025	21738.4	0.254038	0.172762	1.47045	0.141439	0.407031
BB_O17	1.15682	-0.944235	1.83634	-0.514194	0.607116	NA
BB_0616	1845.27	-0.166738	0.277241	-0.601421	0.54756	0.738041
BB_K41	111.747	-0.46073	0.24005	-1.91931	0.0549454	0.258223
coaBC	1007.16	-0.307502	0.331115	-0.928685	0.353053	0.607762
BB_R14	0.636847	-1.25389	2.82326	-0.444128	0.65695	NA
BB_H41	255.169	-0.584556	0.190969	-3.06101	0.00220594	0.028279
BB_0358	5852.66	0.263371	0.14494	1.8171	0.0692022	0.291247
BB_0092	23390	0.0396719	0.140063	0.283243	0.77699	0.885124
BB_0209	4154.09	-0.152709	0.24503	-0.623223	0.533138	0.732991
BB_0490	17972.8	0.312997	0.236914	1.32115	0.186453	0.450989
BB_0037	8220.23	0.126098	0.145916	0.864176	0.387491	0.636041
gyrA	171813	0.403711	0.180126	2.24127	0.0250088	0.160994
BB_0259	17179	0.236654	0.130028	1.82002	0.0687552	0.291247
ychF	14737.5	0.168382	0.143485	1.17352	0.240588	0.513169
lnt	6703.13	-0.081817	0.138108	-0.592411	0.553575	0.740497
BB_Q85	0.700209	0.437841	2.40529	0.182032	0.855557	NA
BB_R07	200.743	-0.447666	0.213077	-2.10096	0.0356444	0.19494
BB_N33	833.129	0.0633103	0.140437	0.450808	0.652128	0.807645
BB_0202	4257.6	-0.0724828	0.240739	-0.301085	0.76335	0.872355
rpsQ	5916.81	0.0709172	0.147264	0.481565	0.630115	0.78988
rpmH	4440.27	0.0231647	0.168292	0.137646	0.89052	0.948411
BB_0588	7308.1	-0.378892	0.16192	-2.34	0.0192839	0.135426
BB_0047	3384.34	0.386579	0.270971	1.42664	0.153682	0.419319
BB_H25	26.6449	-0.574497	0.405375	-1.4172	0.156425	0.42163
BB_0415	1527.68	-0.102293	0.198176	-0.516173	0.605734	0.77907
BB_0266	3532.15	-0.168142	0.155311	-1.08261	0.27898	0.548202
BB_A54	446.848	0.370727	0.154281	2.40294	0.0162639	0.122574
BB_Q26	0.72786	-1.52912	2.71889	-0.562404	0.573841	NA
BB_P16	0.625242	0.149823	2.4413	0.0613701	0.951064	NA
gidB	1433.62	0.103229	0.122222	0.844598	0.398335	0.644646
rdgB	377.801	0.113964	0.31325	0.363811	0.715999	0.846866
BB_0165	4928.03	0.146688	0.15323	0.957309	0.338411	0.596584
BB_K01	1213.08	0.298087	0.123825	2.40732	0.0160699	0.121855
BB_D0031	56.9564	-1.44528	0.65511	-2.20616	0.027373	0.171315
rimM	8180.95	0.171695	0.197147	0.870899	0.383809	0.635508
BB_T02	39.5648	-1.01603	0.681559	-1.49075	0.136028	0.398941
BB_0528	927.029	-0.0217829	0.205338	-0.106083	0.915517	0.959429
BB_0208	1694.69	-0.242519	0.368176	-0.658704	0.510086	0.71998
ligA	5550.69	0.0113696	0.130607	0.0870521	0.93063	0.967815
BB_Q14	0.819861	1.99878	2.68505	0.744411	0.456628	NA
rpsE	16529	0.32444	0.23195	1.39875	0.161887	0.428464
ruvB	11480	-0.0814968	0.20559	-0.396403	0.691807	0.827758
BB_0605	3669.44	0.130795	0.135859	0.962723	0.335686	0.594805
BB_0401	2105.77	-0.0166647	0.23005	-0.0724394	0.942252	0.977033
BB_N09	44.5651	-0.182931	0.350096	-0.522516	0.601311	0.776615
trmU	2942.24	-0.179646	0.167081	-1.0752	0.282286	0.550838
BB_P26	653.69	-0.244892	0.173503	-1.41146	0.15811	0.422081
BB_0400	12676.9	-0.271451	0.156833	-1.73082	0.0834832	0.323465
BB_S44	141.464	0.0689447	0.263039	0.262108	0.793238	0.896468
rnc	12913.1	0.107151	0.17328	0.61837	0.536332	0.734929
BB_0319	7099.91	0.420686	0.161284	2.60836	0.00909776	0.0814843
BB_0312	3232.57	-0.315533	0.124942	-2.52543	0.0115556	0.097161
BB_0280	14989.1	0.188791	0.237961	0.793371	0.427561	0.663885
BB_N19	251.951	-0.297821	0.235865	-1.26268	0.206705	0.474003
BB_0769	6778.24	0.17713	0.163609	1.08264	0.278967	0.548202
grpE	1106	-0.491889	0.166066	-2.96201	0.00305639	0.0356387
miaA	12095.4	0.202018	0.188545	1.07146	0.283964	0.550989
hisS	7396.32	0.060753	0.166559	0.364754	0.715295	0.846844
BB_A59	13927.6	-0.154804	0.242011	-0.639654	0.522397	0.729586
BB_B06	535.04	-0.197796	0.187465	-1.05511	0.291376	0.552914
fliE	12807.1	0.343311	0.215665	1.59187	0.111414	0.364306
BB_D10	526.111	0.103136	0.140122	0.736043	0.461704	0.68367
BB_I01	3.14339	-0.98594	1.24784	-0.790115	0.429461	0.663885
BB_I29	982.163	-0.596727	0.338095	-1.76497	0.0775689	0.310276
rpsC	19049.3	0.0977233	0.143872	0.679238	0.496987	0.710038
bosR	3443.22	-0.472849	0.352802	-1.34027	0.180159	0.443573
BB_0398	4047.34	0.141971	0.110636	1.28323	0.199411	0.465042
BB_L11	0.32495	0.297966	4.08047	0.0730224	0.941788	NA
truA	2201.39	-0.137652	0.374694	-0.367371	0.713342	0.845342
BB_0006	7031.92	0.213291	0.154516	1.38039	0.167468	0.433941
BB_0644	2843.93	0.253665	0.151783	1.67124	0.0946748	0.341161
pyrG	9574.95	0.181508	0.162371	1.11786	0.263627	0.530689
BB_M42	97.2514	-0.541827	0.221945	-2.44127	0.0146359	0.115961
rpmE	8218.6	0.121531	0.122961	0.988371	0.322971	0.584241
BB_0531	2828.29	-0.0877624	0.203119	-0.432074	0.665688	0.812231
BB_0340	6415.06	0.131308	0.136446	0.962342	0.335878	0.594805
fmt	16799.7	0.154164	0.152913	1.00818	0.313367	0.57723
BB_0536	9188.2	0.0684564	0.165986	0.412422	0.68003	0.820818
BB_I41	58.3077	-1.02579	0.448173	-2.28882	0.02209	0.146791
BB_0749	17649	0.194206	0.235159	0.825851	0.408889	0.652111
BB_G14	212.77	-0.386367	0.299069	-1.2919	0.196392	0.461485
BB_0087	40349.2	0.312412	0.238617	1.30926	0.190446	0.454786
BB_A04	3030.52	-0.497522	0.193593	-2.56995	0.0101715	0.0879155
BB_J48	4057.75	-0.626801	0.127688	-4.90885	9.16135e-07	7.07714e-05
BB_0796	4535.35	0.0311205	0.121227	0.256713	0.7974	0.898438
BB_R09	0.609054	1.56129	3.52153	0.443355	0.657509	NA
BB_A37	8746.05	-0.622879	0.132534	-4.69976	2.60471e-06	0.000156615
BB_R20	270.014	-0.454049	0.208754	-2.17504	0.0296269	0.174376
BB_Q52	2.32866	1.08318	1.68192	0.644015	0.519566	0.727274
BB_0579	67781.8	0.356184	0.178357	1.99702	0.0458227	0.230231
BB_0661	4569.14	0.122865	0.220426	0.557397	0.577256	0.756795
BB_0316	1222.45	0.180696	0.135938	1.32925	0.183764	0.448849
BB_B26	367.483	0.139593	0.250549	0.55715	0.577425	0.756795
BB_0513	20376	0.209178	0.158731	1.31781	0.187566	0.452797
BB_J36	2771.77	-0.43834	0.143795	-3.04836	0.00230093	0.0287267
BB_0709	8727.97	0.0942972	0.125588	0.750847	0.452745	0.678294
flgL	13832	0.0658867	0.122593	0.537441	0.590963	0.767623
BB_0185	3097.79	0.17874	0.133361	1.34028	0.180155	0.443573
BB_O29	1.9739	-0.771646	1.56722	-0.492365	0.622461	NA
rpiA	2758.71	-0.0896183	0.158763	-0.564479	0.572428	0.755092
fusA	116185	0.182165	0.107429	1.69568	0.0899464	0.335873
bmpD	12503.6	0.777877	0.229318	3.39213	0.000693514	0.0117422
BB_0743	8265.63	0.378433	0.161309	2.34602	0.0189751	0.134326
hflK	3489.89	0.226141	0.116729	1.93731	0.052707	0.255474
BB_K40	2163.41	0.0353323	0.182869	0.193211	0.846794	0.926361
BB_0564	945.8	0.0522144	0.274082	0.190506	0.848913	0.926905
BB_0442	33923.8	0.234373	0.183398	1.27794	0.20127	0.467612
BB_U07	0.415361	2.28943	3.90218	0.586706	0.557401	NA
BB_Q48	1.74136	-0.215786	1.4683	-0.146963	0.883162	NA
BB_0715	21975.3	0.0552137	0.159529	0.346104	0.729264	0.853571
rpoS	2388.54	-0.9755	0.366232	-2.66362	0.00773056	0.0707775
rpsL	44339.6	0.083001	0.13991	0.593247	0.553016	0.740497
BB_0546	585.083	0.0503608	0.220303	0.228598	0.819181	0.914641
BB_K17	11607	-0.616881	0.147108	-4.19339	2.74812e-05	0.0010957
BB_0727	20283.5	0.238931	0.1918	1.24573	0.212862	0.481968
BB_0628	3503.19	-0.0118262	0.109904	-0.107605	0.914309	0.959338
rpsG	46047.5	0.0660908	0.13351	0.495024	0.620583	0.783956
BB_P42	7.41264	-0.494672	0.780633	-0.633681	0.526289	0.729645
BB_0412	846.462	-0.124283	0.288975	-0.430081	0.667137	0.812395
BB_N17	44.7934	-0.502731	0.372935	-1.34804	0.177645	0.44268
rpoZ	2605.52	0.129993	0.159021	0.817457	0.413667	0.655504
BB_K49	1540.64	-0.106547	0.21175	-0.503175	0.614841	0.783271
BB_J13	114.995	-0.503588	0.238468	-2.11176	0.034707	0.19291
BB_G23	152.27	-0.564503	0.251652	-2.24319	0.0248848	0.160994
BB_0341	25785.6	0.115119	0.175149	0.657265	0.511011	0.720193
BB_0421	2852.32	0.293305	0.13717	2.13826	0.0324956	0.185606
BB_0597	15490.7	-0.104895	0.106329	-0.986515	0.32388	0.584241
BB_0838a	247.393	-0.166255	0.531352	-0.31289	0.754364	0.869766
BB_P25	185.587	-0.333135	0.464971	-0.716463	0.473705	0.69372
metG	5511.01	0.107029	0.18131	0.590306	0.554986	0.740857
BB_0258	2010.69	0.132321	0.1132	1.16891	0.242439	0.513169
flgK	21417	-0.0258407	0.191754	-0.134759	0.892802	0.948411
BB_Q29	1.09217	1.40437	2.14006	0.656227	0.511678	NA
BB_0088	60235.4	0.181702	0.216857	0.837891	0.402092	0.646831
BB_0621	6426.48	0.0154779	0.136946	0.113022	0.910013	0.956442
BB_L32	907.866	-0.161551	0.171926	-0.939655	0.347395	0.603061
BB_0325	7334	0.257559	0.184125	1.39883	0.161865	0.428464
BB_0696	7473.07	0.096524	0.161039	0.599381	0.548919	0.738115
BB_t33	2441.02	-0.186014	0.309063	-0.601866	0.547264	0.738041
BB_J45	483.018	-0.707711	0.299798	-2.36063	0.0182439	0.132644
BB_M29	302.177	-0.98974	0.276205	-3.58335	0.000339216	0.0066551
BB_H33	110.693	0.0549204	0.20978	0.2618	0.793476	0.896468
BB_0671	13922.3	-0.113152	0.182168	-0.621141	0.534507	0.733241
rplD	25499.9	0.211833	0.199787	1.06029	0.289011	0.552603
BB_A52	3008.56	0.331195	0.186017	1.78045	0.0750018	0.305532
BB_0193	256.837	-0.0289831	0.452014	-0.06412	0.948875	0.979421
mgtE	15247.9	0.377964	0.222257	1.70057	0.0890233	0.334446
BB_0604	4631.58	-0.324395	0.223814	-1.44939	0.147228	0.410775
BB_R29	2478.01	-0.94587	0.246407	-3.83865	0.00012371	0.00312053
tRNA-Pro-1	55.2494	0.106955	0.352234	0.303648	0.761396	0.872355
BB_0124	397.51	-0.0110435	0.226132	-0.0488365	0.96105	0.984956
BB_0242	84.4198	0.360288	0.45623	0.789707	0.429699	0.663885
BB_0267	25204.8	0.248605	0.215906	1.15145	0.249548	0.515907
BB_0535	1021.02	0.0347603	0.130639	0.266079	0.790179	0.896019
BB_G08	1107.77	-0.232	0.143329	-1.61865	0.105522	0.357328
BB_M39	173.895	-0.825958	0.22197	-3.72104	0.000198405	0.00437908
BB_G12	335.537	-0.412868	0.24579	-1.67976	0.0930043	0.337611
BB_M17	28.9796	-0.586967	0.41719	-1.40695	0.159441	0.424718
BB_Q67	6.59437	0.43408	0.773664	0.561071	0.574749	0.756539
BB_G20	225.405	-0.575743	0.249622	-2.30646	0.0210847	0.144782
truB	6539.52	0.166086	0.103441	1.60562	0.108358	0.362168
BB_0583	2899.74	0.136411	0.115544	1.1806	0.237761	0.510731
BB_K33	539.272	-1.1277	0.265506	-4.24735	2.16318e-05	0.000891229
BB_0475	45.9635	0.0219828	0.33875	0.064894	0.948258	0.979421
BB_t22	422.171	-0.151541	0.306548	-0.494346	0.621062	0.783956
recB	3108.34	-0.192983	0.303213	-0.63646	0.524476	0.729645
BB_0843	14513.6	-0.122	0.167492	-0.728395	0.466372	0.686233
BB_0431	908.555	-0.280878	0.350081	-0.802324	0.422366	0.661931
BB_O15	2.47046	0.740266	1.20981	0.611885	0.540614	0.735902
BB_D13	2106.18	-0.457204	0.332123	-1.37661	0.168633	0.43423
BB_I19	1425.25	-1.41329	0.423657	-3.33591	0.000850193	0.0134723
BB_K15	1003.22	1.15014	0.217432	5.28966	1.22545e-07	1.26222e-05
BB_0261	2518.31	0.139121	0.1775	0.78378	0.433169	0.665962
murB	2014.48	-0.0979629	0.14985	-0.65374	0.513279	0.720614
BB_D21	4583.05	-0.149195	0.228413	-0.653178	0.513641	0.720614
BB_0227	1333.11	0.114737	0.134668	0.852001	0.394214	0.640274
BB_0117	1235.06	-0.256369	0.160641	-1.59592	0.110507	0.36356
BB_0222	1419.85	0.16607	0.12546	1.3237	0.185604	0.450701
murA	11333.6	0.271063	0.216038	1.2547	0.209587	0.478693
pgsA	591.068	0.0588862	0.177981	0.330856	0.740753	0.861309
fliG	34212.6	0.14048	0.243567	0.576759	0.564103	0.748905
BB_A42	884.347	0.679485	0.2163	3.1414	0.0016814	0.0229596
BB_A13	1100.55	0.103788	0.223904	0.463538	0.642979	0.800372
BB_0646	7096.65	-0.216111	0.212505	-1.01697	0.309168	0.571396
BB_0334	9581.97	0.085888	0.142601	0.602296	0.546977	0.738041
BB_G26	150.814	-1.07506	0.364863	-2.94648	0.00321413	0.0371277
rpsS	12316.8	0.0938753	0.166731	0.563035	0.573411	0.755582
dbpA	18371.5	-0.750114	0.120769	-6.21116	5.25954e-10	9.28685e-08
BB_L26	324.225	-0.0743118	0.193642	-0.383759	0.701157	0.835709
apt	7289.5	-0.290678	0.188209	-1.54444	0.122481	0.382289
murG	3502.58	0.139476	0.188823	0.738662	0.460112	0.68367
BB_Q08	1.47221	1.27048	1.65213	0.768997	0.441895	NA
erpY	741.021	-0.238685	0.141855	-1.6826	0.0924525	0.337611
BB_0002	1481.05	0.308435	0.195974	1.57385	0.115522	0.372073
arcA	1560.07	0.459991	0.218136	2.10873	0.0349679	0.19291
BB_H40	22.4606	-0.664126	0.580643	-1.14378	0.252717	0.518867
BB_R05	284.849	-0.45743	0.175601	-2.60494	0.0091891	0.0817103
mlpD	543.108	-0.553198	0.137174	-4.03281	5.51132e-05	0.00184108
BB_0127	40377	0.189717	0.204097	0.929547	0.352606	0.607762
BB_0801	50221.7	0.22862	0.153329	1.49104	0.135951	0.398941
BB_M16	37.2054	-0.531499	0.419982	-1.26553	0.205681	0.472532
BB_0818	6824.52	0.138139	0.148192	0.932165	0.351251	0.607762
prfB	9170.24	0.157862	0.113494	1.39093	0.164247	0.430104
pstB	4376.88	0.233938	0.153873	1.52034	0.128427	0.391939
BB_A30	2465.82	0.278827	0.210898	1.32209	0.186138	0.450989
coaE	1122.42	-0.0358992	0.162532	-0.220875	0.82519	0.916384
BB_0580	5100.87	0.348833	0.193713	1.80077	0.0717391	0.295486
BB_R11	177.31	-0.354726	0.222568	-1.59379	0.110983	0.36386
BB_0776	11377.4	-0.306421	0.186532	-1.64273	0.100439	0.350687
p66	29997.2	0.209514	0.11036	1.89846	0.0576359	0.266809
BB_S11	0.894449	-1.89558	2.20055	-0.861413	0.38901	NA
BB_G33	3805.77	0.097244	0.127486	0.762781	0.445594	0.673294
engA	12668.8	0.534961	0.232622	2.2997	0.0214653	0.145587
BB_S45	242.073	-0.25367	0.173876	-1.45891	0.14459	0.409051
BB_0082	9147.2	0.14405	0.0966737	1.49006	0.136208	0.398941
BB_0455	2291.34	0.32282	0.17417	1.85348	0.063814	0.285776
BBC02	1.14103	-0.0317711	2.50016	-0.0127076	0.989861	NA
BB_J42	2.56562	-0.897055	1.49461	-0.600195	0.548376	0.738115
malQ	484.82	-0.495966	0.144483	-3.4327	0.000597612	0.0104035
BB_0260	18416	0.191815	0.168895	1.1357	0.256081	0.520883
BB_A49	804.351	0.553717	0.207559	2.66775	0.00763612	0.0704346
bmpB	8252.26	0.42336	0.205969	2.05546	0.0398346	0.209513
BB_0060	7355.51	0.0566213	0.140907	0.401833	0.687807	0.82418
BB_0551	2037.59	-0.156933	0.208449	-0.75286	0.451534	0.678294
BB_0827	15024	-0.0483222	0.187119	-0.258243	0.796219	0.897926
BB_F0039	3.01367	-1.80032	1.23084	-1.46268	0.143556	0.408837
BB_N03	215.69	-0.274839	0.21046	-1.30589	0.191589	0.45627
BB_B28	1375.68	0.0964215	0.447442	0.215495	0.829381	0.919386
BB_K53	3225.94	-0.527025	0.18453	-2.85603	0.0042897	0.046921
rpsU	6521.71	0.0577875	0.101345	0.570206	0.568538	0.751564
BB_0794	15981.7	0.178986	0.161202	1.11032	0.266861	0.534587
BB_0347	280.969	0.178207	0.174745	1.01981	0.307819	0.570411
BB_0095	8477.35	0.230168	0.253165	0.909165	0.363263	0.615059
rplQ	17086.1	0.258345	0.163567	1.57945	0.114234	0.371427
BB_R34	675.095	-0.350254	0.226129	-1.54891	0.121403	0.381438
BB_0094	69787.7	0.131431	0.21671	0.606484	0.544194	0.738041
gap	87834.5	0.22738	0.229617	0.990256	0.322049	0.584241
BB_R41	812.835	-0.26542	0.13539	-1.96041	0.0499473	0.245174
BB_Q53	1.54294	0.140503	1.87409	0.0749715	0.940237	NA
blyB	120.978	-0.136624	0.217098	-0.629318	0.529141	0.730728
BB_Q0091	0.910485	-0.804641	2.22413	-0.361778	0.717518	NA
BB_R22	317.843	-0.351724	0.162296	-2.16717	0.0302216	0.177033
BB_0308	494.37	0.0690367	0.131571	0.524709	0.599785	0.775455
mvk	3639.73	0.0771752	0.111311	0.693328	0.488104	0.702113
BB_S31	255.044	-0.919226	0.371268	-2.47591	0.0132898	0.105975
BB_J34	9923.16	-0.133247	0.13973	-0.953603	0.340285	0.596584
BB_P10	0.739466	-2.85493	3.26879	-0.87339	0.382451	NA
ospB	162850	0.825208	0.201266	4.10009	4.12992e-05	0.00150135
bdrF	486.894	0.15649	0.207699	0.753448	0.451181	0.678294
BB_P06	3.65539	0.195341	1.06513	0.183398	0.854486	0.928071
BB_A19	4091.35	-0.122205	0.105553	-1.15775	0.246965	0.515907
BB_0731	1853.16	0.0212858	0.176195	0.120809	0.903843	0.951575
BB_0570	10619.1	-0.0818105	0.163732	-0.499662	0.617313	0.783956
BB_0562	2955.14	-0.225673	0.126814	-1.77957	0.0751471	0.305532
BB_O32	2.58295	0.926304	1.24918	0.741531	0.458371	0.68341
pcrA	13950.9	0.0505026	0.141601	0.356655	0.72135	0.850383
BB_T07	34.3067	-0.636637	0.423628	-1.50282	0.132885	0.395467
BB_0453	3201.67	-0.0116108	0.173903	-0.0667658	0.946768	0.979251
bdrV	1.6101	-0.292078	1.51516	-0.19277	0.847139	NA
BB_0144	13868.3	0.205	0.183945	1.11447	0.265079	0.532744
BB_0013	1431.16	-0.0368475	0.284707	-0.129422	0.897023	0.948435
BB_H13	1400.41	-0.0184896	0.21358	-0.0865701	0.931013	0.967815
gltX	10766.9	0.124123	0.161151	0.770228	0.441165	0.669162
BB_R13	45.4552	-0.558538	0.331218	-1.68631	0.0917355	0.337611
BB_0109	15794.5	0.423071	0.200792	2.10701	0.0351171	0.19291
BB_A12	214.527	-0.248754	0.400235	-0.621519	0.534258	0.733241
BB_0746	2267.03	-0.124298	0.333101	-0.373154	0.709034	0.84185
BB_0679	6195.94	0.374149	0.246791	1.51605	0.129506	0.393283
BB_O07	0.560273	1.31192	2.94599	0.445323	0.656086	NA
ksgA	1667.33	-0.0492564	0.218487	-0.225444	0.821634	0.916384
BB_0554	7092.75	-0.0316084	0.191906	-0.164708	0.869174	0.93826
BB_S16	70.0432	-0.268926	0.312226	-0.861317	0.389063	0.637508
BB_0606	4445.34	0.000451302	0.096575	0.00467307	0.996271	0.999664
BB_A20	2433.35	-0.278717	0.231409	-1.20444	0.228421	0.502869
BB_K50	3887.46	-0.651048	0.166326	-3.91429	9.06712e-05	0.0027334
BB_S03	0.32495	0.297966	4.08047	0.0730224	0.941788	NA
BB_J08	6924.14	0.67245	0.208521	3.22486	0.00126035	0.0177021
BB_0619	6011.89	0.370203	0.194397	1.90437	0.0568619	0.265212
rplS	14273.2	0.0519122	0.151009	0.34377	0.731019	0.854816
erpP	133.841	0.165891	0.250466	0.662331	0.507759	0.719714
BB_P32	1914.95	0.0457281	0.108204	0.422612	0.672578	0.816608
BB_t31	158.853	-0.267357	0.35708	-0.748731	0.454019	0.67938
BB_0414	496.569	-0.446862	0.163332	-2.73591	0.00622083	0.0625118
BB_B04	1454.93	-0.0755967	0.148532	-0.50896	0.610781	0.780883
BB_0276	7626.7	0.158599	0.206497	0.768047	0.442459	0.669376
BB_U02	0.311897	-1.60037	4.03448	-0.396673	0.691608	NA
BB_P20	0.300489	0.297966	4.08047	0.0730224	0.941788	NA
BB_F08	66.9614	-0.875808	0.444158	-1.97184	0.0486283	0.241384
rplB	36941.9	0.270194	0.234446	1.15248	0.249124	0.515907
BB_N21	282.9	-0.469315	0.295901	-1.58606	0.112726	0.367625
BB_J11	36.7544	-0.777409	0.355342	-2.18777	0.0286861	0.171944
BB_G19	255.235	-0.44659	0.232618	-1.91985	0.0548772	0.258223
BB_0327	41005.3	0.215848	0.123975	1.74106	0.081673	0.322517
bdrH	619.344	-0.129905	0.229602	-0.565783	0.571541	0.754727
BB_K19	348.196	-0.572435	0.204059	-2.80524	0.00502793	0.0545133
BB_S33	770.509	-0.902202	0.410473	-2.19796	0.0279521	0.171884
BB_K47	4817.14	-0.216518	0.220747	-0.980846	0.326669	0.585425
BB_K21	1010.74	-0.358671	0.219482	-1.63417	0.102223	0.352903
BB_R43	244.642	-0.31779	0.190614	-1.66719	0.0954764	0.343049
BB_0132	64412	0.183091	0.146233	1.25205	0.210552	0.478693
erpL	0.627631	0.139836	2.85617	0.0489592	0.960952	NA
BB_0244	5989.21	0.274716	0.14911	1.84237	0.0654215	0.289156
BB_0171	7063.63	0.202526	0.146574	1.38173	0.167055	0.433941
BB_N15	64.2611	-0.0512563	0.374097	-0.137013	0.89102	0.948411
mfd	1248.22	0.0446171	0.131586	0.339072	0.734556	0.857328
BB_D18	1457.68	1.01219	0.331485	3.0535	0.00226186	0.0285272
BB_M07	46.3353	-0.783038	0.322332	-2.42929	0.0151285	0.117603
BB_E18	1.1474	1.38783	2.11892	0.654972	0.512486	NA
rplM	21587.9	0.0666393	0.0895232	0.74438	0.456646	0.681661
BB_S02	65.7187	-0.484741	0.267653	-1.81108	0.070128	0.292832
BB_I39	182.859	0.688367	0.356153	1.93278	0.0532628	0.257159
BB_0713	21398.4	0.0882423	0.11998	0.735477	0.462049	0.68367
cspA	2858.6	0.658369	0.261634	2.51637	0.011857	0.0983575
BB_E17	1.21262	0.901348	2.34302	0.384695	0.700463	NA
BB_A69	1462.6	0.839642	0.184091	4.56103	5.0904e-06	0.000251669
BB_0784	2144.47	0.217615	0.135234	1.60917	0.107578	0.361323
BB_0663	1988.11	0.155082	0.168887	0.91826	0.358483	0.612842
BB_0693	15155.3	0.196762	0.240133	0.819387	0.412565	0.655438
BB_A32	147.253	-0.305747	0.228257	-1.33949	0.180413	0.443573
rseP	7633.59	0.0851938	0.115119	0.740053	0.459268	0.68367
BB_L30	1369.38	-0.886273	0.373422	-2.37338	0.0176259	0.131239
BB_0764	1955.01	0.078448	0.324731	0.241578	0.809107	0.907492
eno	17063.4	0.147135	0.16574	0.887748	0.374676	0.62581
BB_0163	11160.4	0.231782	0.193961	1.19499	0.23209	0.503627
BB_0789	53974.5	0.249779	0.258845	0.964975	0.334558	0.594805
rrmJ	3225.2	-0.288477	0.100712	-2.86437	0.00417841	0.0461118
BB_G25	143.83	-1.03889	0.372258	-2.79078	0.00525812	0.0560261
mvaD	5613.72	0.404133	0.240693	1.67904	0.0931436	0.337611
dnaK	13257.3	-0.651213	0.111008	-5.86637	4.45447e-09	6.11747e-07
BB_t25	109.329	-0.50322	0.388274	-1.29604	0.19496	0.460073
BB_0658	4367.75	-0.0809687	0.121547	-0.66615	0.505315	0.717276
BB_0195	14929.4	0.315835	0.151739	2.08144	0.0373936	0.20155
BB_0509	10136.3	0.116049	0.133622	0.86849	0.385126	0.635508
BB_E21	3.97427	-1.17299	1.1719	-1.00093	0.316861	0.580208
flgG	9896.74	-0.00743899	0.197107	-0.0377408	0.969894	0.988285
BB_N25	17.0383	-0.0533655	0.599349	-0.0890391	0.929051	0.967403
luxS	3258.01	0.0676783	0.132279	0.511631	0.608909	0.780883
BB_P29	260.451	-0.887218	0.272305	-3.25818	0.00112129	0.0161152
BB_U05	1.84902	-0.0808368	1.57096	-0.0514571	0.958961	NA
BB_t28	985.409	-0.274626	0.175355	-1.56612	0.117321	0.372917
BB_0725	7163.31	0.14121	0.167768	0.841694	0.399959	0.646209
rpsI	23191.4	0.0556052	0.103267	0.538463	0.590258	0.767623
BB_0758	1014.95	0.153554	0.133427	1.15085	0.249795	0.515907
BB_M19	14.7898	-0.777499	0.583703	-1.33201	0.182857	0.448434
BB_0336	7654.22	0.0755152	0.119165	0.633703	0.526275	0.729645
BB_F25	398.95	-0.211408	0.263596	-0.802016	0.422544	0.661931
BB_M14	39.2186	-0.36217	0.327041	-1.10741	0.268115	0.535364
BB_0533	5882.35	0.0545311	0.103463	0.527058	0.598153	0.774154
BB_0830	11129.2	0.213924	0.147316	1.45214	0.146461	0.410491
BB_0829	7866.68	0.29914	0.196158	1.52499	0.12726	0.391152
BB_0542	4510.48	0.42974	0.183245	2.34517	0.0190186	0.134326
tuf	73841.8	0.145196	0.182676	0.794827	0.426714	0.663885
fliM	30710.5	0.0695257	0.157691	0.440898	0.659287	0.809302
BB_0306	4584.28	0.230662	0.125821	1.83326	0.0667634	0.289542
BB_0834	12850.4	-0.0356703	0.264168	-0.135029	0.892589	0.948411
BB_0114	12703.9	0.342322	0.149116	2.29568	0.0216941	0.145728
BB_0220	20889.6	0.365187	0.202928	1.79959	0.0719255	0.295486
BB_0097	10610.2	0.322273	0.201675	1.59799	0.110046	0.36356
murD	4757.14	0.0823862	0.116925	0.704604	0.481056	0.699513
clpX	31146.9	0.256246	0.206302	1.24209	0.214202	0.482246
BB_0027	15340.2	-0.218372	0.348413	-0.626762	0.530816	0.730728
mlpA	980.94	-0.532595	0.14271	-3.732	0.000189966	0.00426905
BB_0569	13436.1	-0.320573	0.100032	-3.20471	0.00135201	0.0187762
pncB	1675.71	-0.0115443	0.294134	-0.0392484	0.968692	0.987874
BB_R18	77.6814	-0.402182	0.345339	-1.1646	0.244181	0.514154
BB_0811	6934.92	0.180388	0.165758	1.08826	0.27648	0.545893
BB_S21	59.0406	-0.185082	0.303011	-0.610809	0.541326	0.73606
BB_0496	6387.22	0.0843862	0.120837	0.698345	0.484961	0.701451
BB_Q03	3.01436	0.0499243	1.13308	0.0440608	0.964856	0.986471
BB_0463	7465.75	0.278113	0.23047	1.20672	0.227541	0.502869
BB_D09	976.362	-0.0208212	0.298579	-0.0697343	0.944405	0.977625
BB_0156	394.291	-0.270295	0.263337	-1.02642	0.304692	0.568341
BB_0286	9344.02	0.116995	0.151474	0.77238	0.439889	0.668806
secE	6966.51	0.282804	0.124823	2.26563	0.0234738	0.154327
BB_M01	276.619	-0.481415	0.191985	-2.50756	0.0121568	0.0988543
BB_A46	2844.82	0.489088	0.178599	2.73847	0.00617267	0.0625118
BB_0751	5146.65	0.0754237	0.10876	0.693486	0.488004	0.702113
BB_0655	1692.02	-0.313431	0.196393	-1.59593	0.110504	0.36356
BB_N26	37.8927	0.00480736	0.357536	0.0134458	0.989272	0.995717
BB_0712	67195.4	0.266536	0.216423	1.23155	0.218118	0.488394
ylqF	539.472	-0.0973463	0.291034	-0.334484	0.738014	0.859741
BB_0449	2252.97	-0.0818287	0.401488	-0.203813	0.838499	0.923472
BB_0404	157.248	-0.687169	0.480292	-1.43073	0.152507	0.417346
cdr	13004.7	-0.399014	0.138458	-2.88185	0.00395353	0.0440231
fliQ	867.791	-0.189124	0.240381	-0.786767	0.431418	0.665705
BB_0084	4829.9	0.242266	0.143883	1.68377	0.0922254	0.337611
BB_0373	1311.57	-0.0700899	0.122268	-0.573246	0.566478	0.750447
BB_0734	3703.86	0.190848	0.235361	0.810873	0.417439	0.658105
BB_0238	20656.8	0.0959452	0.126711	0.757196	0.448933	0.676684
BB_L25	158.792	-0.364947	0.438842	-0.831612	0.405628	0.648585
BB_Q18	0.59635	-2.5436	3.46638	-0.733791	0.463076	NA
lon	94289.2	0.239188	0.200094	1.19538	0.231939	0.503627
BB_0577	4625.84	0.0230777	0.189725	0.121638	0.903186	0.951575
groL	110078	0.33625	0.230974	1.45579	0.14545	0.409594
BB_B14	2276.75	-0.270389	0.13933	-1.94064	0.0523019	0.254509
zwf	11996.3	0.380679	0.203339	1.87214	0.0611867	0.277021
BB_P01	6.49808	-0.305912	0.754686	-0.405351	0.68522	0.823863
rnz	3859.25	0.000407434	0.165941	0.0024553	0.998041	0.999664
BB_A40	2803.29	0.761928	0.226207	3.36828	0.00075639	0.0123013
BB_Q50	11.3154	-0.12627	0.625068	-0.20201	0.839909	0.923472
BB_0009	1206.22	0.129921	0.332383	0.390876	0.695889	0.830741
BB_P08	0.677535	2.98583	3.36166	0.8882	0.374433	NA
BB_F02	19.6062	-0.384371	0.490438	-0.78373	0.433199	0.665962
BB_0142	6067.7	0.200477	0.133832	1.49798	0.134139	0.396642
BB_0018	4324.77	0.190867	0.149737	1.27468	0.202424	0.468231
uvrA	23632.4	0.320203	0.184416	1.7363	0.0825105	0.323465
BB_P12	0.338748	-1.70591	4.02561	-0.423764	0.671738	NA
BBC11	2.00314	-0.788778	1.44096	-0.547399	0.584105	NA
BB_J29	1200.17	-0.410529	0.18636	-2.20288	0.0276033	0.171315
BB_t19	3770.32	0.273246	0.237754	1.14928	0.25044	0.515907
BB_H09	321.853	-0.604157	0.154895	-3.90043	9.60226e-05	0.00282581
BB_0624	8025.93	0.101613	0.139252	0.729707	0.465569	0.685868
BB_0138	16.8609	-0.0179712	0.555325	-0.0323617	0.974184	0.98923
BB_0668	50693.8	0.0934519	0.156104	0.598651	0.549406	0.738115
rpoA	39185.3	0.338443	0.206488	1.63905	0.101203	0.352358
BB_H29	394.321	-0.052289	0.163494	-0.319822	0.749103	0.868046
BB_H09a	24.7459	-0.845688	0.464684	-1.81992	0.068771	0.291247
BB_A10	1052.33	-0.212537	0.184647	-1.15105	0.249713	0.515907
BB_0638	10519	-0.166275	0.115958	-1.43392	0.151594	0.417305
BB_O05	0.426976	-2.06855	3.99952	-0.517199	0.605017	NA
BB_0283	40930.5	0.208661	0.240328	0.868237	0.385265	0.635508
BB_0419	5674.44	0.105173	0.0923467	1.13889	0.254749	0.520447
5S_rrlB	281.754	0.393954	0.449949	0.875554	0.381273	0.634257
BB_0451	849.55	-0.102677	0.284392	-0.361042	0.718068	0.848501
BB_0724	6205.18	0.143808	0.199069	0.722404	0.470046	0.689996
BB_0020	26671	0.277885	0.218125	1.27397	0.202673	0.468231
BB_J18	648.844	-0.293433	0.244703	-1.19914	0.230474	0.503627
BB_0748	1817.33	-0.276228	0.396807	-0.696126	0.48635	0.702113
erpN	0.636847	-1.25389	2.82326	-0.444128	0.65695	NA
BB_0067	60187.2	0.273962	0.177838	1.54051	0.123436	0.384299
BB_F24	948.515	0.267618	0.213468	1.25367	0.209963	0.478693
mlpF	982.261	-0.731176	0.203229	-3.5978	0.000320924	0.00639777
BB_R26	177.471	-0.743312	0.326155	-2.27902	0.0226661	0.149815
BB_0265	5751.04	0.0472083	0.149059	0.31671	0.751464	0.868046
BB_K52	205.798	-0.813114	0.294403	-2.76191	0.00574649	0.0594934
BB_0740	664.472	0.0567039	0.14096	0.402271	0.687485	0.82418
BB_A51	1384.91	0.546505	0.174296	3.1355	0.00171564	0.0230493
bppA	1996.77	-0.728203	0.114652	-6.35143	2.13324e-10	4.39447e-08
BB_0157	1707.1	-0.0717694	0.356698	-0.201205	0.840538	0.923472
BB_0539	25133.4	0.0987039	0.155355	0.635345	0.525203	0.729645
BB_S09	17.528	-0.625908	0.506109	-1.23671	0.216196	0.485852
BB_0574	155.769	0.0206117	0.273213	0.0754419	0.939863	0.975374
BB_0689	1759.15	-0.606625	0.256061	-2.36906	0.0178332	0.131753
BB_0264	17522.6	0.168993	0.198219	0.852555	0.393906	0.640274
BB_0642	9837.84	0.250872	0.103892	2.41474	0.0157464	0.12014
BB_B29	64135.3	0.128381	0.0986801	1.30098	0.193266	0.458497
BB_0545	9273.86	0.295989	0.125104	2.36595	0.0179841	0.131753
BB_S35	453.086	-0.284206	0.240152	-1.18344	0.236633	0.510731
BB_R15	291.185	-0.269794	0.178765	-1.50921	0.131246	0.395467
BB_0011	4166.94	-0.165748	0.304481	-0.544362	0.586192	0.765083
vraA	131.682	-1.03395	0.203102	-5.09082	3.56521e-07	3.14757e-05
BB_L41	24.2917	-0.33369	0.481754	-0.692656	0.488525	0.702113
p83/100	40152	0.111752	0.130267	0.857871	0.390964	0.637508
BB_0772	2129.75	-0.270749	0.319428	-0.847603	0.396659	0.643399
BB_A34	6357.11	-0.742122	0.150818	-4.92064	8.62595e-07	7.07714e-05
BB_0282	5935.92	0.193626	0.259706	0.745557	0.455935	0.681422
BB_0219	7797.66	0.192823	0.124552	1.54813	0.121591	0.381438
BB_A0078	5920.98	-1.00805	0.306307	-3.29099	0.000998371	0.0150486
tRNA-Ile-1	162.939	0.0593207	0.226548	0.261846	0.793441	0.896468
BB_Q15	0.609798	-1.18513	2.42446	-0.488821	0.624968	NA
BB_0756	347.421	-0.157339	0.247559	-0.635562	0.525062	0.729645
23S_rrlA	217169	2.92977	1.78243	1.6437	NA	NA
def	9969.2	0.189947	0.197069	0.963861	0.335116	0.594805
BB_A33	941.707	-0.432582	0.140008	-3.0897	0.0020036	0.0263452
BB_0322	5862.46	0.388013	0.112822	3.43916	0.000583533	0.0104035
BB_0399	91.3902	0.00733079	0.232481	0.0315328	0.974845	0.98923
BB_M32	553.956	-0.230747	0.134828	-1.71142	0.0870037	0.331737
BB_0352	749.611	-0.164195	0.259661	-0.632343	0.527163	0.729645
BB_0044	1125.36	0.300243	0.204184	1.47045	0.14144	0.407031
BB_0036	36444.3	0.162371	0.147351	1.10193	0.270493	0.538372
cmk	13385.2	0.0185628	0.136158	0.136333	0.891558	0.948411
BB_F20	1018.53	0.207387	0.139077	1.49116	0.135919	0.398941
BB_L20	839.137	-0.112534	0.221385	-0.508318	0.61123	0.780883
fliR	730.619	-0.171381	0.219751	-0.779887	0.435457	0.666186
BB_0106	14618	0.178473	0.167611	1.0648	0.286964	0.552603
ung	2650.65	-0.108592	0.140466	-0.773084	0.439472	0.668806
mraY	5180.89	0.279475	0.191344	1.46059	0.144128	0.409051
fni	19783.4	0.360886	0.200562	1.79938	0.0719589	0.295486
BB_0236	40314.6	0.213722	0.140722	1.51876	0.128824	0.392183
BB_0369	8791.92	0.201372	0.145314	1.38577	0.165816	0.432382
cdd	2072.32	0.178026	0.138966	1.28108	0.200165	0.465921
BB_0359	10798.7	0.347119	0.131476	2.64018	0.00828631	0.0747583
BB_A73	16392.2	-0.8673	0.229928	-3.77205	0.000161914	0.00384856
rsgA	5757.78	0.288728	0.148747	1.94107	0.05225	0.254509
BB_0201	10035.5	0.289013	0.139828	2.06692	0.0387415	0.207292
rpsK	13054.9	0.252877	0.176796	1.43033	0.152622	0.417346
BB_0309	1514.83	0.135504	0.148978	0.909559	0.363055	0.615059
BB_0090	11901.3	0.131239	0.164055	0.799973	0.423726	0.662057
BB_B02	2341.73	-0.149524	0.18373	-0.813828	0.415743	0.657109
rplO	11437.3	0.348771	0.270897	1.28747	0.19793	0.464216
BB_t23	216.788	-0.351922	0.350376	-1.00441	0.315181	0.577987
BB_B09	1688	-0.810073	0.361964	-2.23799	0.0252215	0.161522
BB_B13	787.669	-0.119424	0.259463	-0.460276	0.645318	0.802428
BB_R03	167.853	-0.342963	0.199645	-1.71786	0.0858214	0.331485
BB_O11	0.950936	-1.9752	2.19356	-0.900454	0.367879	NA
BB_0173	6210.02	0.302286	0.193075	1.56564	0.117433	0.372917
trxB	4479.72	0.183159	0.156556	1.16993	0.242028	0.513169
BB_0527	764.885	0.10924	0.164043	0.665924	0.505459	0.717276
BB_K23	1184.85	-0.980226	0.314518	-3.1166	0.00182952	0.0243149
BB_J46	547.548	-0.887698	0.254634	-3.48617	0.000489982	0.00903908
rho	47542	0.413622	0.24153	1.71251	0.0868031	0.331737
recD	1635.57	-0.192799	0.337722	-0.570881	0.568081	0.751564
BB_G17	658.227	-0.602329	0.218217	-2.76023	0.00577606	0.0594934
BB_0718	16572.2	0.105039	0.171433	0.612715	0.540065	0.735902
BB_P02	4.51067	-0.502971	1.10455	-0.455362	0.648849	0.805198
tRNA-Cys-1	184.643	-0.279383	0.395122	-0.707079	0.479517	0.698096
BB_A58	487.305	-1.10664	0.289443	-3.82335	0.000131651	0.00325442
BB_0311	2733.16	-0.183976	0.126801	-1.4509	0.146808	0.410531
BB_S15	16.1678	0.00751802	0.489154	0.0153694	0.987737	0.995717
tRNA-Asp-1	1028.27	0.590946	0.227558	2.59691	0.00940672	0.0824589
bdrR	638.636	-0.0507099	0.244383	-0.207502	0.835618	0.922164
BB_M41	90.3696	-0.533921	0.249984	-2.13582	0.0326942	0.185606
BB_0353	5034.86	0.464638	0.2162	2.14911	0.031626	0.18352
BB_P41	0.298099	0.297966	4.08047	0.0730224	0.941788	NA
BB_0416	6737.02	0.0761623	0.155801	0.488844	0.624952	0.7866
BB_0507	1185.47	0.167046	0.311053	0.537034	0.591244	0.767623
BB_O02	0.300291	0.297966	4.08047	0.0730224	0.941788	NA
BB_0525	1846.07	-0.16418	0.439388	-0.373655	0.708661	0.84185
BB_N14	21.3072	-0.216942	0.465723	-0.465818	0.641346	0.799903
nadD	2715.42	0.131806	0.132005	0.998495	0.318039	0.581504
BB_0747	2381.41	-0.125733	0.313263	-0.401366	0.688151	0.82418
tgt	10619.9	0.145463	0.170047	0.85543	0.392313	0.638866
BB_R31	448.836	-0.974676	0.472352	-2.06345	0.0390696	0.208147
map	13052.9	0.250567	0.183639	1.36445	0.172425	0.440397
gnd	11093.1	0.415577	0.176988	2.34805	0.0188717	0.134326
erpM	2.81987	0.633283	1.27196	0.497881	0.618568	0.783956
BB_0428	5996.97	-0.167283	0.214457	-0.780033	0.435371	0.666186
BB_0199	874.144	-0.0374762	0.355141	-0.105525	0.915959	0.959429
BB_Q20	0.456065	1.05942	3.06332	0.34584	0.729463	NA
BB_0723	166.501	-0.169127	0.279209	-0.605738	0.544689	0.738041
BB_A08	1427.47	-0.430177	0.364032	-1.1817	0.237324	0.510731
BB_0346	7479.39	0.244067	0.128302	1.90229	0.0571334	0.265477
BB_Q32	0.297901	0.297966	4.08047	0.0730224	0.941788	NA
BB_0640	1665.16	-0.0371715	0.298845	-0.124384	0.901011	0.951025
BB_A21	1991.18	0.0207299	0.115481	0.17951	0.857537	0.929751
BB_0072	5887.48	-0.186507	0.380277	-0.49045	0.623815	0.785969
BB_K22	214.01	-0.608227	0.436436	-1.39362	0.163431	0.430104
BB_A60	463.862	-0.241057	0.289455	-0.832795	0.40496	0.648356
bdrM	0.429159	0.297968	3.88968	0.0766047	0.938938	NA
BB_0461	18744.4	0.243847	0.149241	1.63392	0.102276	0.352903
BB_I34	33.3334	-0.925597	0.366178	-2.52772	0.0114805	0.097161
BB_0024	5941.34	-0.00479415	0.155689	-0.0307931	0.975435	0.98923
BB_0058	35188.6	0.184296	0.186812	0.986533	0.323872	0.584241
erpO	10.9223	0.610161	0.688991	0.885586	0.375841	0.626909
BB_0650	9818.07	0.335685	0.200498	1.67425	0.0940805	0.34001
erpB	1.11651	-0.330879	2.53586	-0.13048	0.896187	NA
BB_0234	770.066	0.0500622	0.227862	0.219704	0.826102	0.916572
ptsP	89364.4	0.217403	0.190328	1.14226	0.253347	0.51926
BB_0608	15266.9	0.202423	0.122236	1.65601	0.0977204	0.346037
rplT	13151.4	0.30188	0.182744	1.65193	0.0985478	0.346037
BB_0070	5187.51	-0.0715942	0.183115	-0.390979	0.695813	0.830741
BB_0680	89036.4	-0.408529	0.186414	-2.19151	0.028415	0.171944
BB_0146	9827.22	0.114212	0.17103	0.66779	0.504268	0.717233
BB_0557	8044.01	0.240995	0.230778	1.04427	0.296359	0.558384
BB_0498	23677.2	0.146184	0.159826	0.914644	0.360378	0.614988
BB_Q39	3.43819	1.54577	1.14659	1.34814	0.177613	0.44268
gidA	20616.6	0.256347	0.16746	1.53079	0.125821	0.390481
BB_G01	64.7363	0.847092	0.439156	1.92891	0.0537422	0.257394
BB_0368	5215.59	0.180951	0.120564	1.50088	0.133387	0.395467
BB_P09	0.731293	3.13116	2.58995	1.20896	0.226677	NA
BB_J09	4092.65	2.04894	0.153315	13.3642	9.78485e-41	1.20941e-37
BB_M06	12.561	-0.0833136	0.679642	-0.122585	0.902436	0.951575
BB_M04	169.53	-0.397376	0.269888	-1.47238	0.140919	0.407031
rpoC	183376	0.332436	0.204851	1.62282	0.104628	0.357328
BB_N30	1126.01	-0.659989	0.431443	-1.52973	0.126085	0.390481
pfkB	819.795	0.0199077	0.205827	0.0967203	0.922948	0.964298
ftsA	27727.8	0.290717	0.252737	1.15028	0.250029	0.515907
BB_0447	13940.8	0.0209352	0.234003	0.0894656	0.928712	0.967403
BB_0664	1692.48	-0.119025	0.33805	-0.352092	0.724769	0.850628
BB_0617	140.06	-0.13765	0.217406	-0.633146	0.526639	0.729645
tmk	387.796	0.0282991	0.215276	0.131455	0.895415	0.948411
BB_L19	424.575	-0.163817	0.16593	-0.987268	0.323511	0.584241
BB_0062	851.877	-0.299326	0.162883	-1.83768	0.0661093	0.289542
tilS	9162.54	0.157264	0.128612	1.22278	0.221414	0.493985
rpmJ	5684.3	0.151349	0.147702	1.02469	0.305508	0.568341
secD	59079.8	0.329012	0.209448	1.57085	0.116217	0.372135
BB_0077	1230	-0.0878861	0.458593	-0.191643	0.848022	0.926751
BB_0038	17588.2	0.239738	0.146822	1.63284	0.102502	0.352903
BB_0019	2134.95	0.327716	0.163939	1.99901	0.0456069	0.230082
BB_0051	1114.11	-0.245561	0.239349	-1.02595	0.304913	0.568341
rpoN	4386.4	0.0721621	0.179191	0.40271	0.687162	0.82418
BB_N41	123.271	-0.237691	0.24551	-0.968153	0.332968	0.594723
BB_E20	1.23449	0.860947	1.81606	0.474074	0.635447	NA
BB_0331	2.87224	0.189742	1.23793	0.153273	0.878183	0.943933
BB_U11	0.45442	-2.14911	3.76125	-0.571382	0.567741	NA
frr	14854.5	0.100229	0.108148	0.926771	0.354046	0.608624
rpsN	6679.42	0.255431	0.1834	1.39276	0.163694	0.430104
BB_0467	3648.57	-0.0710191	0.187478	-0.378812	0.704828	0.839121
rpmI	5227.63	0.189914	0.114324	1.6612	0.0966734	0.345342
BB_0379	2993.87	0.364025	0.205556	1.77092	0.0765732	0.308541
rpmB	2279.23	0.133164	0.102981	1.29309	0.195979	0.461391
dnaA	2209.97	0.0458638	0.231254	0.198326	0.84279	0.925123
trmE	11670.8	0.128579	0.110576	1.16281	0.244905	0.5148
BB_J26	3478.03	-0.539912	0.193462	-2.79079	0.0052579	0.0560261
BB_0852	706.614	0.177084	0.137781	1.28525	0.198704	0.464268
uvrC	2765.59	-0.0354454	0.276036	-0.128409	0.897826	0.948472
BB_F06	20.6236	-0.520352	0.601442	-0.865175	0.386943	0.636041
BB_0754	6059.29	0.0240337	0.155648	0.154411	0.877286	0.943933
BB_K54	43.257	-0.581078	0.31854	-1.82419	0.0681229	0.291247
BB_0167	1796.53	-0.00970385	0.210096	-0.0461876	0.963161	0.986302
BB_L43	62.2592	-0.657812	0.283871	-2.31729	0.0204879	0.142265
BB_0844	7584.92	-0.651125	0.147739	-4.40728	1.04677e-05	0.000462076
BB_0228	11088.2	0.113918	0.146791	0.776057	0.437715	0.667921
BB_0537	5852.65	0.0520765	0.212323	0.245271	0.806247	0.905106
BB_K42	542.547	-0.87233	0.510508	-1.70875	0.0874971	0.331737
BBC01	2.07777	-0.421329	1.30548	-0.322738	0.746894	NA
BB_0418	8909.26	-0.982759	0.141752	-6.93296	4.12122e-12	1.01877e-09
BB_0126	14828.7	0.211766	0.183813	1.15207	0.249291	0.515907
BB_0039	18438	0.2364	0.0977544	2.4183	0.0155932	0.119709
BB_R06	391.572	-0.570574	0.138738	-4.1126	3.91233e-05	0.00146534
BB_G27	278.18	-0.916898	0.301299	-3.04315	0.00234118	0.0289369
BB_0584	2322.67	0.0549254	0.113119	0.485552	0.627285	0.787931
BB_0666	9995.44	0.160579	0.122227	1.31378	0.188921	0.454294
BB_B19	980852	-0.419836	0.161479	-2.59994	0.00932413	0.0823188
BB_0471	8124.76	0.330301	0.211105	1.56463	0.11767	0.372917
thrS	18647.1	0.220268	0.176987	1.24455	0.213298	0.481968
BB_0458	37599.2	0.254256	0.189243	1.34354	0.179097	0.443573
BB_0504	33560.8	0.353656	0.196253	1.80204	0.0715396	0.295486
BB_K0058	526.539	-0.357468	0.149851	-2.38548	0.0170567	0.12777
rpsP	7864.94	0.0547669	0.122338	0.447671	0.654391	0.808072
BB_A57	1211.46	-0.671448	0.222267	-3.0209	0.00252023	0.0308416
BB_N32	933.779	-0.0777327	0.181465	-0.428361	0.668388	0.813118
BB_F03	540.764	0.242926	0.146055	1.66325	0.096262	0.344869
BB_0397	3706.57	-0.0145016	0.0949172	-0.152781	0.878571	0.943933
rpmG	9149.92	0.0885119	0.173943	0.508856	0.610853	0.780883
BB_0571	2632.57	0.116346	0.161803	0.719062	0.472103	0.692193
BB_O42	0.469118	2.5265	3.67881	0.68677	0.492228	NA
BB_0164	1571.22	0.13734	0.146768	0.935764	0.349394	0.605682
BB_0318	12971.4	0.379963	0.165337	2.29811	0.0215554	0.145587
rpsB	21204.8	0.27639	0.190185	1.45327	0.14615	0.410491
BB_R45	1029.79	-0.572511	0.14902	-3.84183	0.000122122	0.00312053
BB_T03	942.452	-0.407008	0.115666	-3.51882	0.000433476	0.00811783
BB_0602	4759.9	-0.00685147	0.130227	-0.052612	0.958041	0.983504
BB_0159	3239.96	-0.252846	0.188079	-1.34436	0.178832	0.443573
flgB	8248.02	0.0741149	0.104687	0.707963	0.478968	0.698096
mgsA	3811.76	-0.0127695	0.208824	-0.0611496	0.95124	0.979847
tRNA-His-1	253.68	-0.362865	0.342413	-1.05973	0.289267	0.552603
topA	3304.95	-0.180203	0.293688	-0.613585	0.53949	0.735902
BB_D24	2.24516	-1.26812	1.41042	-0.899108	0.368595	NA
leuS	18422.7	0.00532529	0.148349	0.035897	0.971364	0.988967
ftsW	4404.36	0.113899	0.105913	1.07541	0.282193	0.550838
BB_A36	18985	-0.54983	0.151837	-3.62118	0.000293257	0.00604109
BB_B07	2032.96	-0.251788	0.241906	-1.04085	0.297945	0.560518
thyX	2652.4	0.6403	0.141839	4.51426	6.35369e-06	0.000290858
tRNA-Arg-3	137.135	-0.421643	0.243253	-1.73335	0.0830335	0.323465
BB_F0040	9.79944	-0.353682	0.655498	-0.539563	0.589499	0.767623
BB_0239	2140.13	0.191102	0.165261	1.15636	0.247534	0.515907
mlpI	534.215	-0.494323	0.14736	-3.35453	0.000794986	0.0127611
BB_0297	9619.34	0.11598	0.165171	0.702181	0.482566	0.700058
BB_0307	2898.44	0.289629	0.17462	1.65863	0.0971912	0.346037
tRNA-Val-1	233.658	-0.611728	0.383405	-1.59551	0.110597	0.36356
BB_0687	8747.99	0.357956	0.222977	1.60535	0.108416	0.362168
BB_0086	3645.95	0.104571	0.115505	0.905337	0.365287	0.617091
BB_0091	63488.7	0.066527	0.159162	0.417982	0.67596	0.817502
rplV	16160.7	0.22528	0.213736	1.05401	0.291877	0.552914
ackA	2163.21	-0.115896	0.166059	-0.697921	0.485227	0.701451
BB_Q27	2.50195	0.865475	1.23058	0.703304	0.481866	0.699867
rplP	13068.6	0.312005	0.255023	1.22344	0.221163	0.493985
BB_R01	429.566	-0.663575	0.165718	-4.00424	6.22173e-05	0.0020237
BB_K09	7.2389	-0.907401	0.754006	-1.20344	0.228806	0.502869
BB_I02	49.5162	-1.04316	0.415711	-2.50933	0.012096	0.0988543
BB_0559	27260	0.0406697	0.115688	0.351547	0.725178	0.850628
BB_Q07	5.57524	0.203587	1.05455	0.193055	0.846916	0.926361
BB_G28	69.3127	-1.06765	0.383866	-2.7813	0.00541417	0.0567112
BB_Q13	2.27438	0.903972	1.38074	0.6547	0.512661	0.720614
BB_0183	2828.33	0.00961074	0.189372	0.0507505	0.959524	0.984209
BB_0108	16158.4	0.149563	0.1381	1.08301	0.278805	0.548202
BB_0007	5145.15	0.261762	0.166444	1.57268	0.115794	0.372073
BB_0675	2212.83	0.00675508	0.228828	0.0295204	0.97645	0.989255
BB_A03	6021.25	0.380799	0.258591	1.47259	0.140861	0.407031
BB_0785	10754.1	0.182962	0.111762	1.63706	0.101618	0.352809
BB_0645	7129.47	0.320344	0.175581	1.82448	0.0680796	0.291247
BB_S07	6.30088	-0.745924	0.858659	-0.868709	0.385006	0.635508
BB_R08	39.8434	-0.436278	0.32181	-1.3557	0.175194	0.44268
BB_0779	7686.89	0.232913	0.212845	1.09429	0.27383	0.542042
BB_S06	7.26529	-0.435885	0.995011	-0.438071	0.661335	0.809302
BB_J0058	19.9176	-1.35644	0.677498	-2.00213	0.0452712	0.230032
BB_G15	206.954	-0.460224	0.239551	-1.9212	0.0547068	0.258223
BB_P31	1752.06	-0.0183358	0.140628	-0.130385	0.896262	0.948435
BB_0798	2257.22	-0.262757	0.108503	-2.42167	0.0154496	0.119348
BB_0378	1954.07	0.0265316	0.111087	0.238837	0.811232	0.908227
BB_I18	21.4597	-1.48817	0.546055	-2.72532	0.00642396	0.0635201
BB_0366	14191.6	0.408127	0.105989	3.85065	0.000117804	0.00312053
BB_0413	753.423	0.0653922	0.191576	0.341339	0.732849	0.856145
BB_P04	2.6901	-0.838785	1.21407	-0.690887	0.489637	0.702893
BB_0808	5125.89	0.117703	0.143947	0.81768	0.41354	0.655504
BB_J17	738.411	-0.169108	0.217112	-0.778899	0.436039	0.666186
bmpC	3928.74	0.165972	0.193319	0.85854	0.390595	0.637508
rpsM	11315	0.255321	0.197038	1.29579	0.195047	0.460073
nagB	2548.62	-0.144898	0.219675	-0.6596	0.50951	0.71998
tRNA-Phe-2	247.26	-0.254313	0.34608	-0.734838	0.462438	0.68367
BB_0578	15231.1	0.281025	0.164306	1.71037	0.0871975	0.331737
BB_G31	241.082	-0.405209	0.265243	-1.52769	0.12659	0.390481
aspS	9308.96	-0.0376376	0.200734	-0.1875	0.851269	0.927889
BB_S26	169.538	-0.0886485	0.211861	-0.418428	0.675634	0.817502
BB_M25	68.9408	-0.327501	0.355027	-0.922469	0.356284	0.610773
BB_0737	3433.01	0.182292	0.163892	1.11226	0.266024	0.533776
ruvA	4952.07	-0.00952605	0.172364	-0.0552672	0.955926	0.982148
BB_0304	8206.75	0.191549	0.171056	1.1198	0.2628	0.530689
BB_S17	22.7013	-0.472256	0.548782	-0.860553	0.389484	0.637508
BB_0032	2420.87	-0.0704961	0.277115	-0.254393	0.799192	0.899637
BB_0103	3900.3	0.244363	0.16145	1.51355	0.13014	0.393283
BB_O22	0.32495	0.297966	4.08047	0.0730224	0.941788	NA
BB_K35	511.363	-0.85148	0.26133	-3.25826	0.00112099	0.0161152
BB_0465	9724.23	-0.157518	0.0937984	-1.67933	0.0930882	0.337611
BB_F17	28.1787	0.285725	0.469323	0.608802	0.542656	0.737058
ftsY	1543.7	-0.202007	0.3145	-0.642313	0.52067	0.727996
bdrP	1149.97	-5.53566e-05	0.131359	-0.000421416	0.999664	0.999664
blyA	36.7574	-0.517279	0.398284	-1.29877	0.194023	0.459411
pfs	6319.79	-0.0528513	0.238932	-0.221198	0.824938	0.916384
bdrK	597.111	-0.116553	0.281691	-0.413761	0.679049	0.820435
BB_0250	2169.82	-0.00119079	0.220635	-0.00539711	0.995694	0.999664
BB_0137	37867.5	0.242731	0.226806	1.07021	0.284524	0.551209
BB_0791	6612.04	-0.00637543	0.106493	-0.0598669	0.952262	0.979847
BB_0629	13087.9	-0.316461	0.151144	-2.09377	0.0362802	0.197543
BB_N01	839.965	-0.518776	0.143951	-3.60385	0.000313542	0.00635308
BB_0426	9067.2	-0.000282498	0.168304	-0.0016785	0.998661	0.999664
BB_0732	13654.3	0.00271221	0.16527	0.0164108	0.986907	0.995717
BB_0595	1270.3	-0.177004	0.395244	-0.447835	0.654273	0.808072
BB_N22	207.909	-0.260373	0.198402	-1.31235	0.189403	0.454567
BB_0549	385.338	-0.00349835	0.379505	-0.00921818	0.992645	0.998299
BB_0823	4825.99	-0.0238619	0.107986	-0.220972	0.825114	0.916384
argF	10748.2	-0.0208458	0.231223	-0.0901543	0.928165	0.967403
hslU	23702.5	-0.620943	0.229865	-2.70134	0.00690606	0.0657263
BB_J24	7453.64	-0.550049	0.154467	-3.56096	0.000369505	0.00713606
BB_0175	11581.9	0.284891	0.182231	1.56335	0.11797	0.372917
BB_0707	12703.6	-0.331786	0.161205	-2.05815	0.0395753	0.209039
BB_0245	8216.57	0.403707	0.19605	2.0592	0.0394747	0.209039
BB_0572	6624.29	0.581456	0.175458	3.31394	0.000919909	0.0140371
BB_M09	17.6401	-0.662556	0.506227	-1.30881	0.190598	0.454786
erpK	2174.88	-0.410829	0.16904	-2.43036	0.0150839	0.117603
BB_0381	23540.7	0.2069	0.140996	1.46741	0.142263	0.407031
BB_I21	2030.8	-1.04007	0.183971	-5.65347	1.57238e-08	1.76678e-06
tRNA-Met-3	419.671	-0.244071	0.183876	-1.32737	0.184387	0.448849
uppS	19773	0.194143	0.16434	1.18135	0.237464	0.510731
BB_0768	4979.51	0.0685751	0.215928	0.317583	0.750801	0.868046
fliI	18801.4	0.196274	0.234614	0.83658	0.402829	0.646831
BB_0329	27145.5	-0.14129	0.0928335	-1.52197	0.128017	0.391655
BB_0670	32181.2	0.0574575	0.246773	0.232835	0.815889	0.912615
BB_B17	18598.5	-0.0502493	0.209815	-0.239494	0.810723	0.908227
BB_0460	912.464	-0.0323549	0.145017	-0.22311	0.82345	0.916384
BB_B10	2208.99	-0.654227	0.324547	-2.01581	0.0438194	0.225445
BB_0631	9364.32	0.181529	0.355916	0.510034	0.610028	0.780883
BB_M20	57.3409	-0.549589	0.338743	-1.62244	0.10471	0.357328
BB_G32	561.899	-0.484474	0.247171	-1.96008	0.0499868	0.245174
BB_0212	865.258	-0.139282	0.459323	-0.303233	0.761713	0.872355
BB_B22	13037.6	0.0032633	0.106798	0.0305558	0.975624	0.98923
BB_0620	1674.41	0.0885268	0.124878	0.708906	0.478383	0.698089
BB_0759	1742.29	-0.326011	0.24136	-1.35072	0.176785	0.44268
BB_t29	340.629	-0.0208694	0.298126	-0.0700018	0.944192	0.977625
glyS	13073.6	0.192986	0.183896	1.04943	0.293979	0.555594
BBC06	1.49463	-0.0682065	1.67396	-0.0407457	0.967499	NA
BB_0839	1391.75	-0.190589	0.304148	-0.626631	0.530901	0.730728
BB_M30	974.895	-0.826966	0.376609	-2.19582	0.0281048	0.171944
BB_M10	46.463	-0.17719	0.411234	-0.430874	0.66656	0.812395
BB_I36	14.6294	-0.751937	0.541151	-1.38952	0.164676	0.430316
BB_0187	3754.85	0.0886096	0.102134	0.867581	0.385624	0.635508
BB_0026	32186.2	0.295559	0.209252	1.41245	0.157817	0.422081
BB_K32	22346	-0.689452	0.152527	-4.52019	6.17834e-06	0.000290858
BB_t21	1050.25	-0.579504	0.432734	-1.33917	0.180516	0.443573
BB_N43	208.909	-0.244917	0.167891	-1.45879	0.144624	0.409051
BB_H32	366.632	-0.292442	0.176593	-1.65602	0.0977185	0.346037
BB_M33	638.194	-0.109968	0.136061	-0.808225	0.418961	0.658824
BB_S10	25.7745	-1.24565	0.419591	-2.96873	0.00299037	0.035201
BB_0089	8973.17	-0.16604	0.130961	-1.26785	0.204851	0.47238
BB_Q88	2.34836	1.46601	1.37993	1.06238	0.288064	0.552603
gyrB	78555.1	0.381814	0.204936	1.86309	0.0624496	0.280683
BB_Q25	0.284848	-1.48794	4.04465	-0.367879	0.712963	NA
BB_0443	28168.7	0.369923	0.228496	1.61895	0.105458	0.357328
BB_0270	18892.9	0.0585409	0.120827	0.4845	0.628031	0.788067
tsf	21777.6	0.111218	0.132679	0.838247	0.401892	0.646831
BB_0673	312.149	-0.204698	0.372839	-0.549026	0.582988	0.761705
BB_0761	772.88	0.286025	0.15745	1.81661	0.0692772	0.291247
BB_0806	12770	0.196042	0.161229	1.21593	0.224013	0.497091
BB_L29	681.392	-0.896291	0.190887	-4.69539	2.66093e-06	0.000156615
BB_M18	49.8571	-0.394492	0.320084	-1.23246	0.217776	0.488394
BB_0591	2360.19	0.18877	0.154754	1.21981	0.222537	0.495326
proS	10498.6	0.31079	0.191435	1.62347	0.104489	0.357328
rpsD	35617.2	-0.20864	0.207357	-1.00619	0.314326	0.577275
erpX	2.22189	0.0648365	1.31676	0.0492394	0.960729	NA
tRNA-Trp-1	3267.62	0.299497	0.142008	2.10902	0.034943	0.19291
BB_Q33	0.298099	0.297966	4.08047	0.0730224	0.941788	NA
BB_0269	18186.6	0.300288	0.250255	1.19993	0.230168	0.503627
BB_0305	1199.48	0.113933	0.149633	0.761421	0.446406	0.673697
BB_0093	76108.2	0.160068	0.205081	0.78051	0.435091	0.666186
BB_0786	27799.1	0.177296	0.135417	1.30926	0.190447	0.454786
BB_A23	1931.4	0.261372	0.245375	1.06519	0.286789	0.552603
BB_0145	5966.04	0.0541183	0.126721	0.427065	0.669332	0.813465
BB_0752	9406.92	-0.0431885	0.155678	-0.277421	0.781457	0.889393
BB_0439	2440.52	0.193588	0.114546	1.69005	0.0910185	0.337611
BB_0333	8167.94	0.0783244	0.147088	0.532502	0.594378	0.770883
BB_0701	3044.49	0.0756613	0.136008	0.556301	0.578005	0.756795
BB_Q19	0.584942	-1.10881	3.59094	-0.308781	0.757488	NA
BB_0654	5578.54	0.0926864	0.0973424	0.952169	0.341011	0.597011
bdrW	1.63939	0.819138	1.61236	0.508036	0.611428	NA
dbpB	15590.1	-0.551492	0.198256	-2.78172	0.00540721	0.0567112
efbC	4213.87	0.117166	0.107129	1.09369	0.274091	0.542042
trpS	5266.25	0.253855	0.17547	1.44672	0.147976	0.411006
BB_0068	9985.74	0.0849926	0.0949335	0.895286	0.370634	0.621861
BB_0008	912.413	0.0965598	0.295192	0.327108	0.743586	0.86379
BB_R04	440.225	-0.347686	0.17454	-1.99201	0.0463701	0.232038
prfA	1422.92	0.306351	0.15895	1.92735	0.0539361	0.257394
BB_A64	44271.2	-0.779919	0.163401	-4.77304	1.81462e-06	0.000119
BBC08	0.792424	-0.491933	2.67692	-0.183768	0.854195	NA
BB_0374	11459	-0.150267	0.335709	-0.447612	0.654433	0.808072
BB_B16	9966.66	0.191125	0.144018	1.32709	0.184478	0.448849
BB_0081	640.841	-0.151169	0.338737	-0.446273	0.6554	0.808457
BB_0028	7667.69	0.0592581	0.20701	0.286257	0.774681	0.883308
BB_N08	12.2753	0.0834823	0.718578	0.116177	0.907512	0.954626
BB_0770	4195.29	0.121419	0.188198	0.645169	0.518818	0.727051
BB_G34	669.293	-0.359618	0.209534	-1.71628	0.0861112	0.331568
BB_0161	4527.59	0.224933	0.120031	1.87395	0.0609371	0.277021
BBC03	1.31404	1.02661	1.70519	0.60205	0.547141	NA
BB_r01	264.35	0.52004	0.548637	0.947877	0.343192	0.599132
BB_0075	3491.73	-0.177432	0.309392	-0.573486	0.566316	0.750447
BB_B05	449.798	-0.512005	0.277404	-1.8457	0.0649352	0.289156
rbsA	18986.3	0.454244	0.249466	1.82086	0.0686276	0.291247
BB_E09	0.298099	0.297966	4.08047	0.0730224	0.941788	NA
BB_0153	9737.36	0.142452	0.11437	1.24554	0.212934	0.481968
BB_F23	1538.95	0.164584	0.115554	1.4243	0.15436	0.42024
BB_0771a	863.048	0.153301	0.145517	1.0535	0.292114	0.552914
BB_T06	3.22295	-1.51555	1.19645	-1.26671	0.205259	0.472439
pepF	8092.8	0.11599	0.250257	0.463484	0.643017	0.800372
BB_J19	1787.35	-0.793694	0.326538	-2.43063	0.0150725	0.117603
BB_t30	161.706	-0.474528	0.22223	-2.1353	0.0327364	0.185606
asnS	3981.87	-0.0912762	0.207935	-0.438964	0.660688	0.809302
mreC	8101.21	-0.0671065	0.115885	-0.57908	0.562535	0.748171
BB_J43	10.9837	-0.726362	0.621986	-1.16781	0.242883	0.513169
BB_0456	544.862	0.227444	0.255196	0.891251	0.372795	0.624355
BB_0429	3072.59	-0.0503377	0.111048	-0.453297	0.650335	0.806233
BB_0795	48886.3	0.259294	0.215577	1.20279	0.229057	0.502869
BB_0800	27123.4	0.432063	0.241305	1.79052	0.0733698	0.300282
BB_0080	1253.1	-0.0539428	0.17186	-0.313876	0.753615	0.869719
BB_O33	0.467276	-0.632637	3.06923	-0.206122	0.836695	NA
coaD	3273.32	0.0717351	0.12196	0.588185	0.556408	0.741878
BB_P33	1920.06	0.0515182	0.190131	0.270962	0.78642	0.893396
BB_0669	60009.6	0.0397234	0.194628	0.204099	0.838276	0.923472
BB_Q40	2.07836	-0.42476	1.59141	-0.266908	0.78954	NA
BB_0742	16740.4	0.401561	0.14776	2.71766	0.00657447	0.0639846
BB_0363	4149.23	0.204689	0.299752	0.682861	0.494694	0.708508
BB_A11	1491.12	-0.317223	0.305068	-1.03984	0.298413	0.560545
BB_0685	7396.6	0.279139	0.204789	1.36306	0.172865	0.440397
BB_O06	3.37512	-0.699726	1.13648	-0.615694	0.538097	0.735056
BB_Q05	0.752124	-1.58414	2.27995	-0.694814	0.487172	NA
rpsR	7241.36	0.28993	0.176412	1.64348	0.100283	0.350687
BB_A43	1677.52	0.940276	0.288339	3.26101	0.00111016	0.0161152
BB_0454	2325.22	-0.0771113	0.348883	-0.221023	0.825074	0.916384
BB_N10	50.3989	-0.465354	0.406823	-1.14387	0.252676	0.518867
rpmF	6292.77	-0.0211309	0.154438	-0.136824	0.89117	0.948411
BB_A53	858.247	0.488111	0.221416	2.2045	0.0274894	0.171315
BBC12	4.40114	0.181675	0.983263	0.184768	0.853411	0.927889
BB_O20	1.70528	1.40488	1.66459	0.843983	0.398679	NA
BB_0408	20242	0.503447	0.185233	2.7179	0.00656967	0.0639846
BB_0553	5036.27	0.127404	0.302789	0.420767	0.673925	0.816639
BB_B03	4404.54	0.297507	0.135948	2.1884	0.0286407	0.171944
BB_0409	1146.67	0.104704	0.276941	0.378072	0.705377	0.839121
BB_R12	139.8	-0.403187	0.209001	-1.92911	0.0537171	0.257394
BB_T04	1156.76	-0.609768	0.399244	-1.52731	0.126685	0.390481
BB_0512	38023.1	0.252704	0.172357	1.46616	0.142604	0.407065
BB_0315	444.566	0.184634	0.207881	0.88817	0.374449	0.62581
BB_0277	9393.52	0.016981	0.12922	0.131411	0.89545	0.948411
pgi	10462.3	-0.0870442	0.262056	-0.332159	0.73977	0.860975
BB_G22	157.85	-0.820619	0.319161	-2.57117	0.0101355	0.0879155
BB_0565	16326.3	-0.533491	0.104109	-5.12437	2.98531e-07	2.83834e-05
BB_0430	194.379	-0.144962	0.240802	-0.601996	0.547177	0.738041
BB_0210	10279.6	-0.123553	0.293141	-0.421479	0.673406	0.816639
BB_0130	5865.56	0.171497	0.15945	1.07555	0.282128	0.550838
BB_0170	14310.1	0.175317	0.111171	1.57701	0.114794	0.371427
BB_U08	0.426976	-2.06855	3.99952	-0.517199	0.605017	NA
BB_E16	1.80891	-0.556556	1.42739	-0.389913	0.696601	NA
BB_K48	1666.03	-0.5289	0.129476	-4.08492	4.40924e-05	0.00155709
BB_0192	402.194	0.122102	0.300244	0.406674	0.684247	0.823495
rplI	14331.5	0.412051	0.220092	1.87218	0.0611821	0.277021
lgt	7092.4	0.268011	0.145299	1.84456	0.0651022	0.289156
BB_0017	1740.45	-0.436178	0.199508	-2.18626	0.0287964	0.171944
tRNA-Ser-3	2048.99	0.215396	0.160807	1.33946	0.180419	0.443573
BB_H06	2165.44	0.0698559	0.157857	0.442526	0.658108	0.809302
BB_0417	2872.61	0.00153036	0.112693	0.0135799	0.989165	0.995717
BB_H0042	0.609996	-1.18644	2.84069	-0.417657	0.676198	NA
BB_G09	550.581	-0.197199	0.186476	-1.0575	0.290282	0.552832
BB_J37	9.95076	-0.994766	0.714709	-1.39185	0.163968	0.430104
BB_0586	872.755	0.0718617	0.292547	0.245642	0.80596	0.905106
BB_0667	6540.08	0.187745	0.177338	1.05869	0.289742	0.552655
BB_J28	3282.42	-0.539878	0.140621	-3.83923	0.000123421	0.00312053
BB_D15	1118.71	-0.327748	0.153112	-2.14057	0.0323086	0.185606
BB_B24	554.108	0.14599	0.232876	0.626903	0.530723	0.730728
BB_0342	20238.2	0.0747548	0.16371	0.456631	0.647937	0.804874
BB_0317	2122.28	0.266307	0.124909	2.132	0.033007	0.186286
BB_F01	467.772	-0.599333	0.14464	-4.14362	3.4186e-05	0.00132043
flgC	23915.4	0.137512	0.147619	0.931532	0.351579	0.607762
flgD	6818.75	-0.0543979	0.124428	-0.437185	0.661978	0.809302
BB_0714	4748.41	-0.165454	0.105729	-1.56489	0.11761	0.372917
cheR	2539.3	-0.607739	0.242284	-2.50837	0.0121289	0.0988543
BB_0162	1178.03	-0.0500591	0.142502	-0.351287	0.725373	0.850628
BB_K34	231.333	-1.15211	0.307135	-3.75116	0.00017602	0.00402889
BB_0763	4216.84	0.257632	0.116196	2.21722	0.0266084	0.167796
BB_Q28	0.313542	2.00877	4.04595	0.496489	0.619549	NA
murC	10818.8	0.19756	0.186037	1.06194	0.288263	0.552603
BB_0614	4230.58	-0.429868	0.228712	-1.87952	0.0601737	0.276486
flhB	21480.6	0.0156881	0.112235	0.139779	0.888835	0.948411
BB_0825	1939.79	0.226465	0.240912	0.940033	0.3472	0.603061
rplC	33000.9	0.174265	0.18936	0.920281	0.357426	0.611882
BB_0268	6393.54	0.147929	0.164243	0.900673	0.367762	0.619284
priA	3978.4	0.055876	0.182488	0.306191	0.75946	0.87167
BB_0149	35331.5	0.0954776	0.122472	0.779584	0.435636	0.666186
BB_A31	2444.85	0.126579	0.157601	0.80316	0.421882	0.661931
BB_0257	17276	0.0400163	0.187225	0.213733	0.830755	0.919726
BB_0298	5589.87	0.347096	0.257054	1.35028	0.176925	0.44268
guaA	35177.6	-0.04289	0.121121	-0.354108	0.723258	0.850568
BB_0832	5584.84	-0.0582261	0.216399	-0.269068	0.787877	0.89423
glyA	19182.9	0.17698	0.195556	0.905007	0.365462	0.617091
BB_0739	2828.93	0.0499129	0.33524	0.148887	0.881643	0.94429
BB_R21	95.3296	-0.340088	0.299544	-1.13535	0.256227	0.520883
BB_0200	5584.38	0.352049	0.139812	2.51802	0.0118017	0.0983575
BB_0568	20973.7	-0.199902	0.117721	-1.6981	0.0894887	0.335176
BB_0403	2623.61	0.281203	0.174552	1.611	0.10718	0.360966
flhA	49985.2	0.173142	0.206679	0.837733	0.402181	0.646831
tRNA-Gly-2	1237.8	0.177094	0.15295	1.15786	0.246922	0.515907
BB_S19	0.781562	-1.63233	2.27301	-0.718137	0.472673	NA
nusG	20398.4	0.211739	0.145456	1.45569	0.145479	0.409594
rbfA	7316.58	0.0284489	0.13546	0.210018	0.833654	0.921642
BB_L31	815.506	-0.0968959	0.122624	-0.790189	0.429418	0.663885
BB_J31	1227.73	-0.540601	0.113294	-4.77167	1.82708e-06	0.000119
BB_D22	1663.2	-0.395959	0.119132	-3.3237	0.00088832	0.0137779
BB_0324	842.52	-0.06847	0.39483	-0.173416	0.862324	0.934122
BB_t27	1635.89	0.250167	0.287381	0.870508	0.384023	0.635508
BB_0783	4503.25	0.185701	0.167626	1.10783	0.267935	0.535364
BB_I42	2219.17	-0.871573	0.149917	-5.81372	6.1101e-09	7.55209e-07
BB_A66	55542.7	-1.04282	0.303667	-3.43408	0.000594571	0.0104035
BB_0215	2917.27	-0.265412	0.317383	-0.836252	0.403013	0.646831
BB_O18	0.713262	1.7978	2.73557	0.657194	0.511056	NA
BB_0255	4816.15	0.143716	0.177524	0.809559	0.418194	0.658455
BB_N12	34.3067	-0.337876	0.371409	-0.909715	0.362973	0.615059
BB_0285	14349.7	0.106377	0.162837	0.653271	0.513582	0.720614
rplU	7900	-0.115135	0.119708	-0.961801	0.33615	0.594805
BB_O16	0.311897	-1.60037	4.03448	-0.396673	0.691608	NA
BB_K24	250.731	-0.524343	0.192256	-2.72732	0.00638517	0.0635201
BB_0197	2146.94	-0.061134	0.195961	-0.31197	0.755064	0.869766
BB_0115	10554.2	0.150905	0.140737	1.07225	0.283608	0.550989
ospA	164719	1.07977	0.136733	7.89696	2.85788e-15	1.17745e-12
BB_0355	24235.2	0.500374	0.231521	2.16125	0.030676	0.178847
BB_M13	10.1783	-0.313304	0.632312	-0.495489	0.620255	0.783956
BB_N02	483.009	-0.345238	0.138017	-2.50142	0.0123697	0.0999278
BB_S27	31.6542	-0.452602	0.496232	-0.912077	0.361728	0.614988
BB_0116	5256.11	-0.258737	0.153389	-1.6868	0.0916416	0.337611
BB_0155	2106.78	-0.165671	0.31991	-0.517867	0.604551	0.77836
BB_0464	2701.53	0.0572898	0.116063	0.493608	0.621583	0.783956
fliF	45528.6	0.0936923	0.189497	0.494427	0.621004	0.783956
BB_0775	12367.5	-0.0417123	0.131131	-0.318096	0.750412	0.868046
BB_0073	741.453	-0.261828	0.37738	-0.693805	0.487804	0.702113
BB_0083	3383.99	0.285794	0.158225	1.80625	0.0708797	0.294974
BB_Q17	0.28465	-1.48708	4.04473	-0.367658	0.713128	NA
csrA	744.725	-0.0113588	0.270606	-0.0419755	0.966518	0.986471
BB_N31	849.952	-0.21134	0.176918	-1.19456	0.232258	0.503627
BB_0096	20161.5	0.257576	0.253576	1.01577	0.309737	0.571396
BB_0641	4133.27	0.0273825	0.208404	0.131392	0.895465	0.948411
BB_H26	207.76	-0.921938	0.431736	-2.13542	0.0327266	0.185606
BB_0168	4546.38	0.371026	0.178359	2.08022	0.0375053	0.20155
BB_Q37	1.06567	-0.248088	1.82299	-0.136089	0.891751	NA
BB_0566	7764.27	-0.4533	0.0981449	-4.61868	3.86193e-06	0.00021697
BB_M02	163.428	-0.579388	0.189392	-3.0592	0.0022193	0.028279
BB_0733	9690.35	0.178826	0.162971	1.09728	0.272518	0.540661
BB_A48	1332.99	0.385358	0.19033	2.02468	0.0428999	0.221859
panF	2352.02	0.16905	0.166402	1.01591	0.309671	0.571396
BB_H04	5.73287	-1.21678	0.850361	-1.43089	0.152461	0.417346
BB_R17	71.0198	-0.653998	0.348383	-1.87724	0.0604854	0.276889
manA	8472.76	0.471909	0.145345	3.24683	0.00116697	0.016579
BB_0831	11401.7	0.301913	0.218656	1.38077	0.16735	0.433941
BB_A47	1650.92	0.646673	0.216497	2.98698	0.00281744	0.0334842
BB_Q54	2.85255	-0.107917	1.41429	-0.0763049	0.939176	0.975374
BB_P07	1.82401	1.00035	1.4059	0.711541	0.476749	NA
BB_P11	1.73883	0.0364942	1.5998	0.0228116	0.981801	NA
BB_0133	30605.8	0.224944	0.187987	1.19659	0.231465	0.503627
rpsT	12178.5	0.0987995	0.0963411	1.02552	0.305119	0.568341
BB_0625	9918.57	0.0527538	0.120977	0.436066	0.662789	0.809493
pheT	11873.4	0.175537	0.156207	1.12374	0.261121	0.528226
BB_0139	2475.5	0.343839	0.189236	1.81698	0.0692202	0.291247
rpsO	10083.7	0.149411	0.122561	1.21907	0.222817	0.495326
gatC	3054.52	-0.224581	0.19206	-1.16933	0.242273	0.513169
BB_0576	668.609	-0.0457398	0.245932	-0.185985	0.852456	0.927889
BB_A41	4324.1	0.564115	0.210513	2.67972	0.00736844	0.0689954
tRNA-Thr-2	174.636	-0.0965396	0.247349	-0.390297	0.696317	0.830741
BB_O04	0.71585	1.79581	2.35315	0.763153	0.445372	NA
BB_D01	31.4845	-0.563788	0.46871	-1.20285	0.229034	0.502869
BB_K07	3446.21	-0.675708	0.146744	-4.60467	4.13123e-06	0.000222009
BB_0034	31368.3	0.518369	0.253213	2.04717	0.0406419	0.212853
BB_0422	2005.99	0.138637	0.130701	1.06072	0.288819	0.552603
BB_0143	1386	0.0697249	0.159323	0.437633	0.661652	0.809302
BBC10	1.02516	0.301233	1.90721	0.157944	0.874501	NA
bdrN	0.469863	-0.63334	3.06485	-0.206646	0.836286	NA
erpQ	656.878	0.260184	0.261976	0.993161	0.320632	0.584241
BB_B25	500.1	0.0613987	0.268433	0.22873	0.819079	0.914641
BB_0427	681.992	0.250318	0.235742	1.06183	0.288312	0.552603
BB_0593	27836.5	0.31925	0.16964	1.88192	0.0598465	0.276009
BB_H28	295.96	-0.171369	0.233739	-0.733162	0.46346	0.68367
BB_0452	1227.48	-0.0785615	0.135546	-0.579594	0.562188	0.748171
BB_G02	22.0597	0.390277	0.519535	0.751204	0.45253	0.678294
dnaN	7239.48	0.267208	0.100753	2.65211	0.00799904	0.0726971
BB_S01	274.707	-0.455207	0.204527	-2.22565	0.0260374	0.165888
BB_A38	5712.1	0.781834	0.201592	3.87829	0.000105194	0.00288932
fliL	13207	-0.0142035	0.142927	-0.0993759	0.92084	0.962909
BB_0543	15251.4	0.530637	0.275726	1.92451	0.054291	0.258091
BB_0010	1836.41	0.120571	0.122316	0.985735	0.324263	0.584241
BB_R33	374.35	-0.48052	0.29078	-1.65252	0.0984286	0.346037
BB_0205	3501.57	-0.111374	0.206483	-0.539386	0.58962	0.767623
metK	10866.1	0.132173	0.129595	1.0199	0.307778	0.570411
bdrE	695.544	0.202006	0.124631	1.62083	0.105054	0.357328
BB_0493	13594.5	0.225615	0.153657	1.4683	0.142023	0.407031
BB_A09	2134.21	-0.215567	0.235906	-0.913783	0.360831	0.614988
tRNA-Ala-1	1593.62	0.184445	0.202028	0.912967	0.36126	0.614988
BB_0676	2429.98	-0.0958963	0.18676	-0.513473	0.60762	0.780685
BB_M31	650.08	-0.604862	0.192641	-3.13984	0.00169039	0.0229596
BB_G0036	58.7488	-0.680402	0.398164	-1.70885	0.0874793	0.331737
BB_I26	30.5116	-1.02035	0.466687	-2.18637	0.0287886	0.171944
BB_0555	2441.6	-0.105905	0.172056	-0.615525	0.538208	0.735056
BB_S04	162.704	-0.238724	0.242673	-0.983728	0.325249	0.584425
BB_0194	6167.82	0.332193	0.144234	2.30315	0.0212704	0.14525
BB_T01	18.4146	0.0833639	0.506161	0.164699	0.869181	0.93826
mlpG	1.23484	-0.612745	1.98494	-0.308698	0.757551	NA
BB_E29	2.14219	0.128414	1.49643	0.0858139	0.931614	NA
BB_E22	0.855785	0.945183	2.26005	0.418213	0.675791	NA
mviN	3990.71	-0.1099	0.149912	-0.733097	0.4635	0.68367
BB_K0059	10.1664	-0.223945	0.628145	-0.356518	0.721453	0.850383
napA	13018.9	0.348116	0.245853	1.41595	0.156791	0.42163
rpmA	4250.1	0.322162	0.255459	1.26111	0.207269	0.474416
BB_0043	3684.92	0.214301	0.185754	1.15369	0.248629	0.515907
rplX	7215.16	0.169062	0.18171	0.930395	0.352167	0.607762
BB_0745	876.333	-0.252883	0.184034	-1.37411	0.169407	0.435315
rpsH	10543	0.164486	0.160613	1.02411	0.305782	0.568341
BB_G18	254.922	-0.782233	0.253775	-3.08239	0.00205345	0.0267165
BB_0656	1000.99	0.00341607	0.13626	0.0250702	0.979999	0.992038
BB_R10	83.9141	-0.46453	0.308774	-1.50443	0.13247	0.395467
BB_M21	20.3622	-0.981844	0.47032	-2.08761	0.0368331	0.199674
BB_G07	969.616	-0.0325434	0.156561	-0.207865	0.835335	0.922164
BB_0765	1312.75	-0.0650307	0.334716	-0.194286	0.845952	0.926361
BB_0563	6798.99	-0.391888	0.134496	-2.91376	0.00357103	0.0401254
BB_0243	4225.72	0.365834	0.108002	3.38728	0.000705904	0.0117905
rplR	9751.39	0.296122	0.208621	1.41943	0.155775	0.42163
rplL	17372.5	0.379999	0.188633	2.01449	0.0439581	0.225445
infA	1448.19	-0.312344	0.40565	-0.769984	0.441309	0.669162
BB_M08	1.0003	0.373492	2.18912	0.170613	0.864528	NA
rplA	32622.5	0.55272	0.276245	2.00083	0.0454109	0.230032
BB_0781	8038.94	0.394564	0.282947	1.39448	0.163173	0.430104
BB_Q22	1.01375	1.30872	1.91812	0.682291	0.495055	NA
BB_R19	19.8981	-1.08988	0.536377	-2.03193	0.0421608	0.218953
BB_0662	1458.02	0.0751423	0.12669	0.593118	0.553102	0.740497
BB_D0027	7.71037	-0.273625	0.891813	-0.306818	0.758982	0.87167
smpB	1663.52	0.0962006	0.202076	0.476061	0.634031	0.793181
BB_G13	378.975	-0.52397	0.211359	-2.47905	0.0131732	0.105728
fliP	8648.08	0.0776297	0.153947	0.504262	0.614077	0.783271
BB_0582	3540.62	0.223126	0.161811	1.37893	0.167916	0.434192
BB_R25	1.0412	-0.212395	2.04232	-0.103997	0.917172	NA
BB_U06	1.20854	-2.39813	2.03252	-1.17988	0.238047	NA
BB_0432	480.732	-0.0128813	0.218054	-0.0590738	0.952893	0.979847
BB_0600	6519.59	0.0662137	0.118625	0.558176	0.576724	0.756795
BB_0406	2135.44	-0.13589	0.151837	-0.894971	0.370802	0.621861
BB_0172	5143.02	0.272971	0.184966	1.47579	0.140001	0.407031
BB_0147	241366	-0.142756	0.151795	-0.940455	0.346984	0.603061
secF	11221.1	0.178495	0.0934111	1.91085	0.0560234	0.262291
BB_G24	695.251	-0.873098	0.237696	-3.67317	0.000239555	0.00501848
tRNA-Gln-1	5381.31	0.00750236	0.118009	0.0635745	0.949309	0.979421
BB_P21	1.01853	1.32569	2.18151	0.607695	0.54339	NA
BB_0344	15267.8	0.275373	0.157579	1.74753	0.0805457	0.320111
trx	6230.39	0.233646	0.195761	1.19353	0.232663	0.503627
BB_0326	62433.5	0.301661	0.179399	1.68151	0.0926638	0.337611
BB_0141	9742.05	0.26846	0.176168	1.52389	0.127536	0.391152
BB_0349	1948.69	0.200435	0.114833	1.74544	0.0809075	0.320518
recA	33169.8	0.425355	0.21636	1.96596	0.0493032	0.243755
ffh	60269.8	0.0296623	0.225444	0.131573	0.895322	0.948411
dnaJ	1998.56	-0.389691	0.100405	-3.88119	0.000103948	0.00288932
BB_0221	4919.62	0.24237	0.11431	2.12028	0.0339821	0.190054
BB_0639	2990.7	0.0122014	0.279785	0.0436099	0.965215	0.986471
BB_I12	265.958	-0.66402	0.286917	-2.31433	0.0206497	0.142587
BB_F26	536.315	-0.377982	0.364384	-1.03732	0.299588	0.561898
BB_0262	1389.91	0.0656043	0.149985	0.437406	0.661817	0.809302
ftsZ	17987.9	0.352427	0.261148	1.34953	0.177167	0.44268
BB_0125	11184.6	-0.0734233	0.0920527	-0.797623	0.42509	0.662561
BB_J0056	2.82082	-0.581252	1.15887	-0.50157	0.61597	0.783271
recJ	6047.3	-0.00037596	0.344897	-0.00109007	0.99913	0.999664
groS	10469.7	-0.215278	0.317934	-0.677115	0.498333	0.710426
BB_B01	2062.12	-0.096775	0.140861	-0.687025	0.492067	0.705563
BB_0249	2931.19	0.137546	0.160078	0.859247	0.390204	0.637508
BB_0001	274.906	0.169014	0.165031	1.02414	0.30577	0.568341
rnpA	11606.2	0.202062	0.223513	0.904028	0.36598	0.617124
BB_I06	236.254	-1.21502	0.312706	-3.88552	0.000102111	0.00288932
infC	17665.3	0.322814	0.176055	1.8336	0.066714	0.289542
BB_M15	125.871	-0.321059	0.235065	-1.36583	0.171992	0.440397
BB_0706	875.872	-0.313088	0.267894	-1.1687	0.242525	0.513169
BB_0648	1676.67	-0.0368737	0.342723	-0.10759	0.914321	0.959338
udk	12081.2	0.391109	0.154302	2.5347	0.0112544	0.0959337
rplK	13460.6	0.30794	0.180582	1.70527	0.0881442	0.332153
BB_0726	6086.52	0.296721	0.232475	1.27635	0.20183	0.468034
BB_t26	261.857	-0.290751	0.270565	-1.07461	0.28255	0.550838
The analysis output using Deseq2 package with the Parent vs Mutant strain. A total of 1,343 transcripts were identified in the Parent and Mutant strains. No fold change filters were applied. a The average of the normalized counts taken over all samples; b log2FoldChange of Parent vs Mutant; c Standard error of the log2FoldChange estimate; d Wald statistic; e Wald test p-value; f Benjamini -Hochbe…
