# Supplementary material for: The intergenic small non-coding RNA ittA is required for optimal infectivity and tissue tropism in Borrelia burgdorferi
Source: PLoS Pathog. 2020 May 4;16(5):e1008423. doi: 10.1371/journal.ppat.1008423 (PMC7224557; doi:10.1371/journal.ppat.1008423)
Supplement: S2 Table — Deseq2 analysis was employed to analyze the RNA-seq of the parent and ittA mutant strains grown in vitro under mammalian-like conditions. A total of 92 transcripts were differentially expressed between the groups at the +/-1.4-fold change cutoff. (XLSX) [file ppat.1008423.s003.xlsx]

## Sheet: Table S2
Gene ID	baseMeana	log2FoldChangeb	lfcSEc	statd	pvaluee	padjf
BB_J09	4092.65	2.04894	0.153315	13.3642	9.78485e-41	1.20941e-37
BB_H37	449.333	1.25298	0.144033	8.69928	3.3399e-18	2.06406e-15
BB_K15	1003.22	1.15014	0.217432	5.28966	1.22545e-07	1.26222e-05
ospA	164719	1.07977	0.136733	7.89696	2.85788e-15	1.17745e-12
oms28	51123.1	1.06013	0.14667	7.22801	4.90121e-13	1.51447e-10
BB_D18	1457.68	1.01219	0.331485	3.0535	0.00226186	0.0285272
BB_A43	1677.52	0.940276	0.288339	3.26101	0.00111016	0.0161152
BB_A69	1462.6	0.839642	0.184091	4.56103	5.0904e-06	0.000251669
ospB	162850	0.825208	0.201266	4.10009	4.12992e-05	0.00150135
BB_A38	5712.1	0.781834	0.201592	3.87829	0.000105194	0.00288932
bmpD	12503.6	0.777877	0.229318	3.39213	0.000693514	0.0117422
lp6.6	12086.6	0.76892	0.167727	4.58435	4.55393e-06	0.000234527
BB_A40	2803.29	0.761928	0.226207	3.36828	0.00075639	0.0123013
BB_A45	1279.8	0.719652	0.190147	3.78471	0.000153888	0.00372951
BB_A42	884.347	0.679485	0.2163	3.1414	0.0016814	0.0229596
BB_J08	6924.14	0.67245	0.208521	3.22486	0.00126035	0.0177021
BB_A47	1650.92	0.646673	0.216497	2.98698	0.00281744	0.0334842
thyX	2652.4	0.6403	0.141839	4.51426	6.35369e-06	0.000290858
BB_0572	6624.29	0.581456	0.175458	3.31394	0.000919909	0.0140371
BB_A51	1384.91	0.546505	0.174296	3.1355	0.00171564	0.0230493
glpK	4100.43	0.51828	0.127997	4.04916	5.14027e-05	0.00176483
BB_G29	2085.73	-0.512501	0.171096	-2.9954	0.00274089	0.0328907
BB_N01	839.965	-0.518776	0.143951	-3.60385	0.000313542	0.00635308
BB_K53	3225.94	-0.527025	0.18453	-2.85603	0.0042897	0.046921
BB_K48	1666.03	-0.5289	0.129476	-4.08492	4.40924e-05	0.00155709
mlpA	980.94	-0.532595	0.14271	-3.732	0.000189966	0.00426905
BB_0565	16326.3	-0.533491	0.104109	-5.12437	2.98531e-07	2.83834e-05
BB_J28	3282.42	-0.539878	0.140621	-3.83923	0.000123421	0.00312053
BB_J31	1227.73	-0.540601	0.113294	-4.77167	1.82708e-06	0.000119
BB_A36	18985	-0.54983	0.151837	-3.62118	0.000293257	0.00604109
BB_J24	7453.64	-0.550049	0.154467	-3.56096	0.000369505	0.00713606
mlpD	543.108	-0.553198	0.137174	-4.03281	5.51132e-05	0.00184108
BB_J27	7028.34	-0.558191	0.116986	-4.77142	1.82928e-06	0.000119
BB_R06	391.572	-0.570574	0.138738	-4.1126	3.91233e-05	0.00146534
BB_R45	1029.79	-0.572511	0.14902	-3.84183	0.000122122	0.00312053
BB_M02	163.428	-0.579388	0.189392	-3.0592	0.0022193	0.028279
BB_H41	255.169	-0.584556	0.190969	-3.06101	0.00220594	0.028279
BB_G03	393.825	-0.58589	0.194897	-3.00615	0.00264575	0.0320603
BB_F01	467.772	-0.599333	0.14464	-4.14362	3.4186e-05	0.00132043
BB_H09	321.853	-0.604157	0.154895	-3.90043	9.60226e-05	0.00282581
BB_M31	650.08	-0.604862	0.192641	-3.13984	0.00169039	0.0229596
BB_A05	2020.9	-0.61543	0.211054	-2.91598	0.00354568	0.0401254
BB_K17	11607	-0.616881	0.147108	-4.19339	2.74812e-05	0.0010957
BB_A07	2562.09	-0.617251	0.16424	-3.75821	0.00017113	0.00399089
BB_A37	8746.05	-0.622879	0.132534	-4.69976	2.60471e-06	0.000156615
BB_J48	4057.75	-0.626801	0.127688	-4.90885	9.16135e-07	7.07714e-05
BB_K50	3887.46	-0.651048	0.166326	-3.91429	9.06712e-05	0.0027334
BB_0844	7584.92	-0.651125	0.147739	-4.40728	1.04677e-05	0.000462076
dnaK	13257.3	-0.651213	0.111008	-5.86637	4.45447e-09	6.11747e-07
BB_J23	11495.3	-0.654142	0.108031	-6.05514	1.40296e-09	2.16757e-07
bppB	599.94	-0.662487	0.153895	-4.30481	1.67128e-05	0.00071231
BB_R01	429.566	-0.663575	0.165718	-4.00424	6.22173e-05	0.0020237
BB_A57	1211.46	-0.671448	0.222267	-3.0209	0.00252023	0.0308416
BB_K07	3446.21	-0.675708	0.146744	-4.60467	4.13123e-06	0.000222009
BB_K32	22346	-0.689452	0.152527	-4.52019	6.17834e-06	0.000290858
bppC	277.3	-0.692707	0.174132	-3.97805	6.94839e-05	0.00216533
BB_G30	173.045	-0.716281	0.193899	-3.69409	0.000220679	0.00470275
bppA	1996.77	-0.728203	0.114652	-6.35143	2.13324e-10	4.39447e-08
mlpF	982.261	-0.731176	0.203229	-3.5978	0.000320924	0.00639777
BB_A34	6357.11	-0.742122	0.150818	-4.92064	8.62595e-07	7.07714e-05
dbpA	18371.5	-0.750114	0.120769	-6.21116	5.25954e-10	9.28685e-08
BB_G21	260.024	-0.77441	0.229436	-3.37528	0.000737405	0.0121524
BB_A64	44271.2	-0.779919	0.163401	-4.77304	1.81462e-06	0.000119
BB_G18	254.922	-0.782233	0.253775	-3.08239	0.00205345	0.0267165
BB_M39	173.895	-0.825958	0.22197	-3.72104	0.000198405	0.00437908
BB_K35	511.363	-0.85148	0.26133	-3.25826	0.00112099	0.0161152
BB_A73	16392.2	-0.8673	0.229928	-3.77205	0.000161914	0.00384856
BB_I42	2219.17	-0.871573	0.149917	-5.81372	6.1101e-09	7.55209e-07
BB_G24	695.251	-0.873098	0.237696	-3.67317	0.000239555	0.00501848
BB_P29	260.451	-0.887218	0.272305	-3.25818	0.00112129	0.0161152
BB_J46	547.548	-0.887698	0.254634	-3.48617	0.000489982	0.00903908
BB_L29	681.392	-0.896291	0.190887	-4.69539	2.66093e-06	0.000156615
BB_G27	278.18	-0.916898	0.301299	-3.04315	0.00234118	0.0289369
revA	1774.68	-0.921188	0.26047	-3.53664	0.000405247	0.00770592
BB_R29	2478.01	-0.94587	0.246407	-3.83865	0.00012371	0.00312053
BB_A65	5827.82	-0.977827	0.33339	-2.93299	0.00335718	0.0384211
BB_K23	1184.85	-0.980226	0.314518	-3.1166	0.00182952	0.0243149
BB_0418	8909.26	-0.982759	0.141752	-6.93296	4.12122e-12	1.01877e-09
BB_M29	302.177	-0.98974	0.276205	-3.58335	0.000339216	0.0066551
BB_A0078	5920.98	-1.00805	0.306307	-3.29099	0.000998371	0.0150486
vraA	131.682	-1.03395	0.203102	-5.09082	3.56521e-07	3.14757e-05
BB_I21	2030.8	-1.04007	0.183971	-5.65347	1.57238e-08	1.76678e-06
BB_A66	55542.7	-1.04282	0.303667	-3.43408	0.000594571	0.0104035
BB_G26	150.814	-1.07506	0.364863	-2.94648	0.00321413	0.0371277
BB_A58	487.305	-1.10664	0.289443	-3.82335	0.000131651	0.00325442
BB_I22	821.201	-1.10834	0.278754	-3.97603	7.00755e-05	0.00216533
BB_I20	990.878	-1.12286	0.327736	-3.42611	0.000612302	0.0105112
BB_K33	539.272	-1.1277	0.265506	-4.24735	2.16318e-05	0.000891229
BB_K34	231.333	-1.15211	0.307135	-3.75116	0.00017602	0.00402889
BB_I06	236.254	-1.21502	0.312706	-3.88552	0.000102111	0.00288932
BB_S10	25.7745	-1.24565	0.419591	-2.96873	0.00299037	0.035201
BB_I19	1425.25	-1.41329	0.423657	-3.33591	0.000850193	0.0134723
The analysis output using Deseq2 package with the Parent vs Mutant strain. A total of 92 transcripts were differentially expressed between the Parent and Mutant strains with a fold change cutoff of ( +/-1.4). a The average of the normalized counts taken over all samples; b log2FoldChange of Parent vs Mutant; c Standard error of the log2FoldChange estimate; d Wald statistic; e Wald test p-value; f…
