# Supplementary material for: The intergenic small non-coding RNA ittA is required for optimal infectivity and tissue tropism in Borrelia burgdorferi
Source: PLoS Pathog. 2020 May 4;16(5):e1008423. doi: 10.1371/journal.ppat.1008423 (PMC7224557; doi:10.1371/journal.ppat.1008423)
Supplement: S3 Table — Deseq2 analysis was employed to analyze the RNA-seq of the parent and ittA mutant strains grown in vitro under mammalian-like conditions. A total of 19 transcripts were differentially expressed between the groups at the +/- 2-fold change cutoff. (XLSX) [file ppat.1008423.s004.xlsx]

## Sheet: Table S3
Gene ID	baseMeana	log2FoldChangeb	lfcSEc	statd	pvaluee	padjf
BB_J09	4092.65	2.04894	0.153315	13.3642	9.78485e-41	1.20941e-37
BB_H37	449.333	1.25298	0.144033	8.69928	3.3399e-18	2.06406e-15
BB_K15	1003.22	1.15014	0.217432	5.28966	1.22545e-07	1.26222e-05
ospA	164719	1.07977	0.136733	7.89696	2.85788e-15	1.17745e-12
oms28	51123.1	1.06013	0.14667	7.22801	4.90121e-13	1.51447e-10
BB_D18	1457.68	1.01219	0.331485	3.0535	0.00226186	0.0285272
BB_A0078	5920.98	-1.00805	0.306307	-3.29099	0.000998371	0.0150486
vraA	131.682	-1.03395	0.203102	-5.09082	3.56521e-07	3.14757e-05
BB_I21	2030.8	-1.04007	0.183971	-5.65347	1.57238e-08	1.76678e-06
BB_A66	55542.7	-1.04282	0.303667	-3.43408	0.000594571	0.0104035
BB_G26	150.814	-1.07506	0.364863	-2.94648	0.00321413	0.0371277
BB_A58	487.305	-1.10664	0.289443	-3.82335	0.000131651	0.00325442
BB_I22	821.201	-1.10834	0.278754	-3.97603	7.00755e-05	0.00216533
BB_I20	990.878	-1.12286	0.327736	-3.42611	0.000612302	0.0105112
BB_K33	539.272	-1.1277	0.265506	-4.24735	2.16318e-05	0.000891229
BB_K34	231.333	-1.15211	0.307135	-3.75116	0.00017602	0.00402889
BB_I06	236.254	-1.21502	0.312706	-3.88552	0.000102111	0.00288932
BB_S10	25.7745	-1.24565	0.419591	-2.96873	0.00299037	0.035201
BB_I19	1425.25	-1.41329	0.423657	-3.33591	0.000850193	0.0134723
The analysis output using Deseq2 package with the Parent vs Mutant strain. A total of 19 transcripts were differentially expressed between the Parent and Mutant strains with a fold change cutoff of ( +/- 2). a The average of the normalized counts taken over all samples; b log2FoldChange of Parent vs Mutant; c Standard error of the log2FoldChange estimate; d Wald statistic; e Wald test p-value; f …
