# Supplementary material for: The intergenic small non-coding RNA ittA is required for optimal infectivity and tissue tropism in Borrelia burgdorferi
Source: PLoS Pathog. 2020 May 4;16(5):e1008423. doi: 10.1371/journal.ppat.1008423 (PMC7224557; doi:10.1371/journal.ppat.1008423)
Supplement: S5 Table — A total of 718 proteins were identified by employing Tandem Mass Tags (TMT) proteomics technologies to the parent and ittA mutant strains, grown under mammalian-like conditions. (XLSX) [file ppat.1008423.s006.xlsx]

## Sheet: Table S5
Protein FDR Confidencea	Protein ID	Relative protein abundance average of Parentb	StDev of Parent	Relative protein abundance average of Mutant ittAc	StDev Mutant	Parent/Mutant ratio (Fold Change)d	log2FoldChange	Adjusted p valuee
High	OspD	3115.53	304.063	1354.77	146.105	2.29968	1.20143	0.000829417
Medium	BB_0843	116.267	96.9563	51.5	7.84283	2.25761	1.17479	0.313034
High	Oms28	2272.67	309.399	1093.17	77.0039	2.07898	1.05587	0.00304768
High	BB_G01	719.533	128.639	443.833	65.8215	1.62118	0.697044	0.0298029
High	BB_F0041	566.267	64.1552	429	33.9121	1.31997	0.400504	0.030606
High	BB_H37	1330.97	132.212	1090.53	119.439	1.22047	0.287441	0.0796139
High	BB_0578	1086.2	137.883	926.533	102.658	1.17233	0.229375	0.182951
High	BB_D18	45.6333	10.9162	39.8	6.15873	1.14657	0.19732	0.465369
Medium	ErpX	42.2667	9.92035	37.3333	6.34376	1.13214	0.179056	0.508231
High	OspA	5077.73	407.646	4591.97	604.795	1.10579	0.145072	0.312906
High	ErpQ	541	34.1466	492.367	60.6178	1.09877	0.135895	0.292641
High	Lp6.6	298.7	40.8775	272.667	42.8696	1.09548	0.131559	0.488929
High	BB_I39	1853.67	241.964	1735.6	268.163	1.06803	0.0949473	0.601527
Medium	BB_0307	24.5333	8.17333	23.0333	2.15716	1.06512	0.0910201	0.773916
Medium	BB_A09	17.4667	5.50757	16.4	2.19317	1.06504	0.0909085	0.770874
Medium	BB_B27	175.1	17.6847	164.667	17.5027	1.06336	0.0886305	0.507886
High	BB_A69	2544.5	306.244	2402.63	286.663	1.05905	0.0827657	0.589483
High	RpmJ	287.4	53.0653	273.267	33.05	1.05172	0.0727506	0.715337
High	BB_K01	1869.2	192.419	1813.63	201.411	1.03064	0.0435381	0.747112
High	RpsL	612.933	32.3291	597.933	26.7691	1.02509	0.0357455	0.569438
High	BB_A40	600.867	123.334	586.567	89.543	1.02438	0.0347498	0.878784
High	Csd	1313.2	179.548	1293	148.153	1.01562	0.0223644	0.887801
High	BB_A13	132.1	24.6033	130.2	9.90152	1.01459	0.020901	0.907232
High	BB_0034	915.433	167.909	910.967	110.459	1.0049	0.00705656	0.971139
High	SpoVG	1241.43	198.831	1235.6	159.34	1.00472	0.00679501	0.97027
High	BB_0136	40.2667	6.787	40.1333	5.49758	1.00332	0.00478506	0.980172
High	OspB	3424.07	397.612	3418.97	345.651	1.00149	0.00215043	0.987426
High	BB_A41	187.267	21.5196	187.6	27.0474	0.998223	-0.0025657	0.987473
High	BB_A03	2209.37	258.006	2221.1	303.262	0.994717	-0.00764148	0.96174
High	RplT	571.933	36.0339	577.667	18.7436	0.990075	-0.0143903	0.818883
High	BB_A47	445.7	75.2996	451.167	57.586	0.987883	-0.0175875	0.925242
High	P22	787.967	130.987	797.867	139.65	0.987592	-0.0180131	0.932944
High	BB_0355	597.8	86.9257	605.467	72.1744	0.987338	-0.0183846	0.912104
High	BB_0539	234.067	23.0966	237.3	28.231	0.986374	-0.0197926	0.885409
High	RpmF	55.2	6.58863	56.2667	1.20139	0.981043	-0.0276122	0.796319
Medium	BB_A48	20.6333	7.58573	21.0667	5.49303	0.97943	-0.0299851	0.939976
High	RplR	960.8	37.7779	983.433	46.2143	0.976985	-0.0335911	0.547202
High	BB_S35	228.267	28.7431	235.767	34.9494	0.968189	-0.0466396	0.788312
High	BB_0162	151.667	40.0939	156.667	41.9726	0.968085	-0.0467942	0.888617
High	CspA	2671.47	219.802	2765.03	224.192	0.966161	-0.0496649	0.632953
High	BB_A46	395.367	37.5468	410.233	22.3001	0.96376	-0.0532535	0.587123
High	BB_0324	283.567	10.4696	294.767	16.1964	0.962004	-0.0558854	0.371386
High	BB_P31	258.967	39.6505	270.333	44.9338	0.957953	-0.061973	0.758991
High	ApeA	3775.7	622.144	3962.3	617.631	0.952906	-0.069594	0.731055
High	BB_B29	2521.93	231.083	2651.9	269.535	0.950991	-0.0724962	0.560496
High	BB_G09	1253.87	157.749	1322.03	178.099	0.948438	-0.0763746	0.645743
High	BB_0103	659.4	103.119	695.733	84.1329	0.947777	-0.0773806	0.660961
High	MnmG	736.067	83.2577	777.133	106.502	0.947156	-0.0783257	0.626593
High	BB_0325	1038.8	110.189	1098.37	111.717	0.945768	-0.0804418	0.546767
High	GlpK	873.8	100.903	924.367	75.4257	0.945296	-0.0811621	0.525183
High	RpmD	63.3333	7.9877	67.1667	6.278	0.942928	-0.0847804	0.549081
High	BB_0104	2857.7	409.413	3034.1	261.333	0.941861	-0.0864142	0.563455
High	RlpA	778.6	103.144	827.3	80.8777	0.941134	-0.0875282	0.55491
High	BB_0168	424	50.1016	452.4	46.1735	0.937224	-0.0935347	0.510263
High	Gap	5779.43	510.977	6172.33	422.009	0.936345	-0.0948879	0.362518
High	BB_0209	73.7667	10.112	78.8667	12.2267	0.935334	-0.0964466	0.607386
High	Cmk2	258.5	26.2389	277.533	35.4633	0.93142	-0.102497	0.496423
High	RuvB	40.1333	10.4844	43.1667	1.2897	0.92973	-0.105117	0.64503
High	BB_A52	641.967	71.8201	691.267	82.6222	0.928682	-0.106744	0.478964
High	PstC	51.0333	5.78302	54.9667	3.87599	0.928441	-0.107117	0.383192
High	Def	211.033	28.599	227.333	10.7398	0.928299	-0.107338	0.407704
Medium	MurI	11.0333	3.80832	11.9	2.42487	0.927171	-0.109093	0.756216
High	BB_0268	278.467	41.0975	300.567	33.6482	0.926472	-0.11018	0.510982
High	ErpP	180.8	16.673	195.733	22.2419	0.923706	-0.114495	0.404787
High	RpsK	661.667	82.7527	717	115.853	0.922827	-0.115869	0.537733
High	BmpD	1172.67	124.354	1272.57	162.618	0.921497	-0.117948	0.445577
Medium	Ndk	256.233	40.5658	278.1	40.4204	0.921371	-0.118146	0.544527
High	RpsI	555.267	60.464	602.7	105.039	0.921299	-0.118259	0.535041
High	BB_0447	690.8	68.4334	749.9	30.002	0.921189	-0.11843	0.242565
High	BB_0764	674.933	463.651	733.5	262.729	0.920155	-0.120052	0.858305
High	BB_I36	223.267	30.4434	243.067	25.0704	0.918541	-0.122584	0.433594
High	RuvA	188.933	25.977	205.733	29.2592	0.918341	-0.122898	0.498371
High	RpsM	1612.83	185.436	1756.67	132.079	0.918121	-0.123243	0.335311
High	HtpG	3451.83	396.829	3759.97	377.449	0.918049	-0.123357	0.384989
High	Efp	1245	136.659	1358.87	97.7416	0.916205	-0.126258	0.30558
High	InfA	275.933	39.9546	301.3	39.4049	0.915809	-0.126881	0.47742
High	BB_0751	2741.23	396.146	2995.17	456.596	0.915219	-0.127811	0.507165
High	Pyk	3848.03	408.471	4205	447.559	0.915109	-0.127985	0.36524
High	BB_0069	2006.77	259.486	2193.4	229.359	0.914911	-0.128296	0.403452
High	BB_0582	835.733	133.237	913.967	125.008	0.914402	-0.129099	0.499467
High	FusA	3537.57	541.18	3871.93	434.431	0.913643	-0.130297	0.450928
High	BB_0139	294.6	17.0871	322.567	11.4548	0.9133	-0.13084	0.0781127
High	RplY	1627.23	203.174	1783.03	229.605	0.912621	-0.131913	0.42847
High	Tuf	3689.87	439.443	4043.17	408.226	0.912618	-0.131917	0.365303
High	DnaN	1422.97	162.903	1561.83	124.883	0.911087	-0.134339	0.306316
High	BB_M33	535.867	64.2814	588.233	64.9374	0.910976	-0.134514	0.377065
High	RpmC	911.967	152.394	1001.33	138.703	0.910752	-0.134869	0.494333
High	BB_0714	27.4333	4.0104	30.1333	7.58837	0.910398	-0.13543	0.614801
High	BB_F20	156.667	27.3101	172.1	30.0671	0.910323	-0.135549	0.54642
High	RplJ	1385.43	172.432	1521.93	166.458	0.910311	-0.135568	0.379751
High	UvrB	41.2333	3.27159	45.3	1.9975	0.910228	-0.1357	0.139996
High	RplS	282.667	38.4373	311.6	18.7286	0.907146	-0.140593	0.306218
High	TrxA	573.067	114.547	632.333	109.89	0.906273	-0.141982	0.553068
High	RpsQ	463.2	63.5246	511.333	94.9906	0.905867	-0.142629	0.506087
High	RpsO	209.133	28.959	230.867	26.534	0.905862	-0.142637	0.392132
High	BB_0537	933.167	108.95	1030.5	99.2361	0.905547	-0.143138	0.316444
High	RplQ	304.9	55.2202	336.733	25.8682	0.905464	-0.14327	0.417025
High	BB_P33	653.467	68.9839	722	46.5178	0.905078	-0.143885	0.226833
High	RpsG	1481.03	183.032	1636.43	185.796	0.905037	-0.143951	0.360371
High	BB_0129	174.1	12.7472	192.467	11.3359	0.904572	-0.144692	0.135633
High	InfB	1571.83	161.547	1739.37	173.83	0.903681	-0.146114	0.288526
High	GroL	7173.4	833.929	7939.3	956.707	0.903531	-0.146355	0.354909
High	NusA	2054.63	275.449	2275.3	186.952	0.903016	-0.147176	0.314918
High	Tsf	3449.27	488.034	3821	408.362	0.902713	-0.147661	0.368861
High	NapA	3093.8	378.615	3427.73	432.818	0.902579	-0.147875	0.371414
High	BB_0327	2066.1	230.29	2290.13	217.848	0.902175	-0.148522	0.28809
High	GroS	2169.7	340.414	2406.63	275.977	0.90155	-0.149521	0.402058
High	RplL	1963.3	217.393	2177.93	224.736	0.901451	-0.149679	0.300217
High	RplK	1376.27	199.788	1529	137.194	0.900109	-0.151828	0.336379
High	BB_0141	1066.77	117.513	1186	120.6	0.899466	-0.152859	0.287283
High	RplW	633.867	93.9226	705.1	157.073	0.898974	-0.153648	0.537162
High	RpsD	1515.47	165.841	1688.97	146	0.897274	-0.156379	0.245411
High	ldh	2205.23	268.952	2458.9	306.763	0.896837	-0.157082	0.34212
High	BB_0269	370.333	74.436	413	41.6811	0.896691	-0.157317	0.435222
High	BB_0577	394.3	57.3579	439.8	43.1847	0.896544	-0.157554	0.333995
High	BB_0639	1809.53	212.89	2019.3	203.3	0.896119	-0.158238	0.284663
High	GpmA	1797.03	268.786	2007.17	290.977	0.895308	-0.159543	0.410188
High	BB_H29	89.1667	13.5913	99.6667	15.3142	0.894649	-0.160607	0.424613
High	BB_0195	896.133	192.103	1001.87	187.802	0.894464	-0.160905	0.532862
High	RplI	2635	244.765	2950.1	184.882	0.89319	-0.162961	0.149817
High	RpsF	986	81.2269	1104.4	118.21	0.892792	-0.163603	0.225993
High	BB_0108	2170.63	287.393	2431.5	335.055	0.892714	-0.163731	0.363897
High	BB_0109	1063.37	112.557	1191.23	86.2615	0.89266	-0.163817	0.193375
High	BB_0574	67.9	8.98387	76.0667	5.86202	0.892638	-0.163853	0.257728
High	HslV	270.567	13.0024	303.267	2.08407	0.892174	-0.164603	0.012635
High	GuaB	1807.33	228.714	2026.8	239.781	0.891718	-0.165341	0.315272
High	RpmA	618.9	46.0449	694.167	93.5939	0.891573	-0.165576	0.279497
High	BB_0600	98.3667	7.12765	110.467	14.1465	0.890465	-0.16737	0.256386
High	BB_0066	183.5	37.0101	206.133	28.9593	0.890201	-0.167798	0.451089
High	RbfA	640.767	88.4002	720.467	54.8051	0.889377	-0.169133	0.255125
High	BB_0334	1236.53	148.899	1390.43	189.637	0.889315	-0.169233	0.330931
High	Era	409.133	34.7382	460.633	49.8575	0.888197	-0.171048	0.216034
High	RpmB	1690.53	105.207	1906.2	116.988	0.88686	-0.173221	0.0764713
High	BB_0509	180.267	24.0587	203.267	19.9856	0.886848	-0.173241	0.271751
High	RpsP	725.6	109.084	819.367	140.429	0.885562	-0.175335	0.412738
High	InfC	1667.07	160.641	1882.67	182.2	0.885482	-0.175466	0.199022
High	ClpP2	1303.9	185.073	1473	144.6	0.8852	-0.175924	0.280408
High	BB_0608	2002.8	234.929	2264.63	223.1	0.884382	-0.177259	0.234159
High	ThyX	93.0667	12.822	105.267	16.5461	0.884104	-0.177712	0.369852
High	RplD	2202.17	220.892	2491.73	323.547	0.883789	-0.178226	0.269664
High	OppAIV	1904.3	213.805	2155.57	232.95	0.883434	-0.178806	0.240725
High	YbeY	205.8	26.293	232.967	18.8006	0.883388	-0.178881	0.21917
High	BB_0754	2697.97	261.394	3055.87	330.467	0.882881	-0.179709	0.215194
High	Fmt	1245.1	157.639	1410.9	149.519	0.882486	-0.180354	0.256778
High	NagB	688.467	63.5105	780.3	68.7631	0.88231	-0.180642	0.164497
High	GyrA	5180.83	482.264	5875.03	561.676	0.881839	-0.181413	0.179663
High	ClpP1	1028.7	187.989	1166.57	191.497	0.881818	-0.181446	0.423826
High	BB_0683	2697.9	274.904	3061.17	254.097	0.881331	-0.182245	0.168103
High	MltG	115.7	22.8528	131.3	16.4015	0.881188	-0.182478	0.391168
High	RpsH	829.233	99.1432	942	89.7365	0.88029	-0.183949	0.217913
High	BB_0722	197.1	15.7159	224	24.7865	0.879911	-0.184571	0.187586
High	BB_0831	1338.73	166.45	1522.23	132.015	0.879453	-0.185321	0.208972
High	Sod	966.933	160.147	1101.4	128.386	0.877913	-0.18785	0.319889
High	PstS	935.267	119.198	1065.4	123.403	0.877855	-0.187946	0.259218
High	RplA	2783.2	350.18	3171.37	311.557	0.877603	-0.18836	0.22477
High	BB_0673	64.5667	9.94502	73.6667	5.95007	0.876471	-0.190222	0.245421
High	AckA	824.6	125.765	940.833	111.798	0.876457	-0.190245	0.297603
High	Frr	1651.7	214.247	1885.13	205.069	0.876171	-0.190715	0.244478
High	BB_0345	1699.13	227.878	1939.6	265.921	0.876023	-0.19096	0.30009
High	PyrG	1488.8	170.468	1700.07	173.147	0.87573	-0.191441	0.206534
High	BB_0791	326.067	45.1088	372.4	51.5239	0.875582	-0.191686	0.306275
Medium	BB_0528	26.0333	2.89194	29.7333	4.71204	0.875561	-0.191721	0.31088
High	BB_0236	438	74.7549	500.633	53.0216	0.874892	-0.192823	0.302074
Medium	RpmH	218.2	26.6816	249.433	26.1056	0.874783	-0.193003	0.220862
High	Map	547.633	72.1149	626.033	77.4324	0.874767	-0.193029	0.268681
High	Pgk	4040.8	435.733	4619.97	429.35	0.874638	-0.193241	0.176375
High	PepF	1068.37	159.758	1221.7	157.228	0.874492	-0.193483	0.301668
High	BB_0752	2802.33	263.81	3208.47	395.114	0.873418	-0.195255	0.212811
High	BB_0328	1671.6	244.746	1914.53	255.211	0.873111	-0.195763	0.299859
High	Crr	1809.87	207.319	2073.93	216.676	0.872674	-0.196486	0.201903
High	GlyQS	1921.17	367.911	2201.73	337.622	0.87257	-0.196657	0.385569
High	Pgi	2369.97	304.734	2716.57	286.506	0.872412	-0.196918	0.224539
High	BB_R33	149.6	27.4989	171.7	19.4908	0.871287	-0.19878	0.319528
High	SmpB	119.9	12.9464	137.633	28.4326	0.871155	-0.198998	0.381195
High	ErpB1	1825.63	230.435	2095.7	175.953	0.871133	-0.199035	0.181958
High	Ddl	270.433	36.5836	310.5	26.3046	0.870961	-0.19932	0.198366
High	BB_0180	832.467	97.3516	956.033	85.412	0.870751	-0.199668	0.17376
High	ManA	1826.5	247.949	2097.73	210.548	0.870702	-0.19975	0.222169
High	BB_0628	834.967	125.546	959.167	108.385	0.870513	-0.200063	0.264381
High	RpoA	3046.2	381.045	3501.47	436.216	0.869978	-0.200949	0.245022
High	BB_0243	818.133	81.8698	940.567	69.7547	0.86983	-0.201194	0.119946
High	NanE	261.7	22.2594	300.9	29.2554	0.869724	-0.20137	0.138474
High	Gnd	1050.1	164.848	1207.57	151.994	0.8696	-0.201576	0.290712
High	RplP	1024.07	108.669	1178.87	126.603	0.868687	-0.203091	0.183329
High	ProS	956.1	159.994	1101.43	118.36	0.868051	-0.204149	0.274596
High	BB_0127	4346.27	599.649	5012.17	531.522	0.867143	-0.205658	0.223456
High	BB_0068	727.567	74.5212	839.267	81.2648	0.866908	-0.20605	0.154174
High	Rnc	432.467	66.516	499.633	68.905	0.865568	-0.208281	0.291275
High	RplF	1484.33	162.965	1715.47	157.691	0.865265	-0.208786	0.152257
High	P83/P100	8950.73	997.569	10346.8	1134.2	0.865075	-0.209102	0.184671
High	Pfp	1657.07	278.954	1916.33	246.916	0.864707	-0.209717	0.294472
High	BB_0398	59.4333	6.42599	68.7667	10.366	0.864275	-0.210437	0.255647
High	ClpX	1752.37	264.374	2029.5	237.839	0.863447	-0.21182	0.248409
High	BB_R34	818.633	88.801	948.3	70.6673	0.863264	-0.212126	0.118941
High	BB_0701	190.5	33.9946	220.767	27.6374	0.862902	-0.212731	0.297548
High	BB_A12	215.333	25.109	249.6	21.0502	0.862714	-0.213046	0.144311
High	BB_0405	756	73.4285	876.433	71.7751	0.862587	-0.213258	0.112021
High	RpsR	528.067	58.3896	612.433	47.8001	0.862244	-0.213833	0.12488
High	BB_0043	83	7.53459	96.2667	11.8069	0.862188	-0.213925	0.176224
High	UvrC	159.8	23.8057	185.433	23.6897	0.861765	-0.214633	0.256704
High	BB_0259	1465.33	265.594	1700.93	273.411	0.861488	-0.215098	0.344665
High	BB_F23	721.267	90.0303	837.5	75.9797	0.861214	-0.215556	0.162646
High	BB_0011	512.2	56.1452	595	88.7847	0.86084	-0.216182	0.243923
High	RpsT	1216.6	169.91	1413.3	146.253	0.860822	-0.216213	0.203216
High	LeuS	3452.43	434.359	4011.4	422.594	0.860655	-0.216492	0.185376
High	BB_J36	67.2333	17.6353	78.1333	8.91198	0.860495	-0.216761	0.393447
High	Tig	2760.93	390.438	3209.33	351.921	0.860283	-0.217118	0.213591
High	ErpA	734.633	88.0047	853.967	98.9894	0.86026	-0.217155	0.193662
High	Obg	195.567	16.6785	227.433	24.9524	0.859886	-0.217783	0.139759
High	GuaA	2402.1	302.869	2794	237.519	0.859735	-0.218036	0.15258
High	RplU	499.633	39.549	581.167	43.6648	0.859707	-0.218082	0.0745911
High	Pnp	4595.8	659.395	5346.47	634.493	0.859596	-0.21827	0.228403
High	BB_0025	1825.5	242.91	2123.77	223.89	0.859558	-0.218334	0.192901
High	BB_0454	524.733	53.1005	610.6	57.4982	0.859373	-0.218643	0.130204
High	ChbA	104.567	12.6295	121.7	14.6072	0.859217	-0.218906	0.19915
High	RpsJ	874	88.0595	1017.9	87.2337	0.858631	-0.219891	0.114696
High	LepB	63.9	6.65507	74.4333	9.09084	0.858486	-0.220133	0.180687
High	RplM	1779.23	211.95	2074.6	287.188	0.857627	-0.221577	0.225063
High	Fni	39.3	7.36546	45.8333	1.10151	0.857455	-0.221868	0.20327
High	BB_0676	1018.43	145.72	1187.9	115.975	0.857339	-0.222062	0.190136
High	Rho	2470.07	385.291	2882.23	314.735	0.856997	-0.222637	0.224622
High	BB_0536	2746.27	292.653	3205.93	343.018	0.85662	-0.223273	0.152194
High	BB_0621	629.867	89.2957	735.333	87.4529	0.856573	-0.223352	0.217672
High	BB_0742	1836.87	247.126	2146.53	221.4	0.855736	-0.224762	0.181287
High	RpsS	584.933	102.197	683.833	110.312	0.855374	-0.225373	0.318231
High	MnmA	320.167	49.7655	374.333	37.5128	0.855298	-0.2255	0.206667
High	IleS	2458.2	364.161	2874.47	258.837	0.855185	-0.225692	0.181876
High	GlyA	1599.87	216.298	1870.83	172.438	0.855163	-0.225729	0.165003
High	BB_0796	638.2	93.4852	746.4	75.278	0.855038	-0.22594	0.193456
High	MurE	541.067	70.3796	632.8	68.8505	0.855036	-0.225943	0.181874
High	RpsB	2076.47	290.451	2428.87	217.093	0.854912	-0.226153	0.167615
High	PrfA	452.833	49.4225	529.733	47.5334	0.854833	-0.226286	0.124031
High	RpmE2	610.367	64.6096	714.133	73.002	0.854696	-0.226517	0.139013
High	BB_0572	999.9	125.438	1170	160.669	0.854615	-0.226653	0.22187
High	BB_0546	508.633	58.5861	595.767	68.7332	0.853746	-0.228121	0.17003
High	BB_0732	295.267	37.5969	345.933	26.3329	0.853536	-0.228476	0.12847
High	FtsZ	1208.37	108.893	1415.77	95.2472	0.853507	-0.228525	0.0679875
High	Smf	114.867	24.7518	134.633	20.1604	0.853181	-0.229075	0.343902
High	NagA	1341.2	214.941	1572.03	118.504	0.853163	-0.229107	0.178656
High	BB_B23	168.233	20.0715	197.2	21.233	0.85311	-0.229196	0.161088
High	RpmI	76	11.622	89.1333	6.89807	0.852655	-0.229966	0.167635
High	SecF	370.6	30.5175	434.7	52.7421	0.852542	-0.230157	0.142542
High	TpiA	2000.07	255.154	2346.63	281.479	0.852313	-0.230544	0.189253
High	BB_0058	638.333	91.9429	748.967	70.3425	0.852285	-0.230592	0.173212
High	P66	6250.3	682.868	7338.87	817.689	0.851671	-0.231632	0.151469
High	BmpC	94.1333	13.7863	110.6	8.747	0.851115	-0.232574	0.155586
High	BB_0525	584.167	90.3161	686.4	131.586	0.851059	-0.23267	0.329426
High	Enolase	3318.9	437.914	3900.4	472.162	0.850913	-0.232917	0.192859
High	BB_O27	122.633	27.5122	144.2	19.5215	0.850439	-0.23372	0.330262
High	BB_0038	563.767	61.2109	663.4	64.5424	0.849814	-0.234781	0.124373
High	FolD	1386.17	168.786	1631.33	128.467	0.849714	-0.234951	0.11586
High	CysS	792.6	96.7922	932.967	92.1929	0.849548	-0.235233	0.143077
High	RplB	3462.8	424.519	4076.83	354.976	0.849385	-0.23551	0.126992
High	RplO	1769.53	256.471	2085.7	111.705	0.848412	-0.237163	0.121893
High	BB_0332	352.467	25.9172	415.5	53.3872	0.848295	-0.237362	0.13965
High	BB_P34	1367.7	169.035	1612.7	194.788	0.848081	-0.237726	0.175236
Medium	BB_0614	106.7	8.96047	125.833	11.5327	0.847947	-0.237954	0.0858085
High	BB_0381	625.4	118.237	737.633	102.755	0.847847	-0.238125	0.282427
High	DnaK	6182.5	734.334	7293.37	747.829	0.847688	-0.238395	0.140281
High	GreA	4454.73	560.141	5259.1	568.755	0.847052	-0.239477	0.155875
High	PfkA	1365.93	179.925	1614.73	182.106	0.845919	-0.241409	0.167596
High	LepA	643.767	93.6472	761.033	80.2818	0.845911	-0.241422	0.174977
High	BB_0227	353.7	52.7944	418.167	58.3671	0.845835	-0.241552	0.228964
High	BB_D21	154.333	35.6149	182.5	31.4911	0.845662	-0.241847	0.3628
High	BB_0333	315.867	39.4287	373.633	34.4612	0.845392	-0.242307	0.128645
High	BB_0309	393.7	57.6235	465.967	48.1801	0.84491	-0.24313	0.170954
High	RpoB	4982.33	723.876	5897.73	792.216	0.844788	-0.243339	0.213611
High	Rny	2113.43	230.199	2502.47	259.55	0.84454	-0.243762	0.124053
High	AlaS	1519.3	211.159	1799	203.229	0.844525	-0.243788	0.173668
Medium	BB_0379	84.8667	16.197	100.5	4.61303	0.844444	-0.243926	0.183151
High	HisS	1562	150.048	1850.17	156.235	0.844248	-0.244261	0.0825625
High	BB_0192	144.167	9.38527	170.767	13.2005	0.844232	-0.244289	0.0466525
High	BB_0604	442.033	58.5659	523.833	63.1827	0.843843	-0.244953	0.175403
High	YchF	819.233	93.3456	970.967	91.0346	0.84373	-0.245147	0.114066
High	BB_0429	453.1	59.5113	537.067	48.7521	0.843657	-0.245272	0.131681
High	BB_P32	195.7	21.4028	231.967	12.3569	0.843656	-0.245274	0.0638639
High	BB_0571	277.133	27.7822	328.567	45.0592	0.843461	-0.245606	0.167685
High	BB_B22	1118.43	122.781	1327.3	87.2982	0.842638	-0.247015	0.0742485
High	FtsK	190.7	28.2438	226.367	7.292	0.842439	-0.247357	0.101592
High	BB_0039	2147.27	314.619	2549.33	323.188	0.842286	-0.247619	0.19747
High	BB_K21	683.5	84.7299	811.6	49.5548	0.842164	-0.247828	0.086641
High	BB_0664	579.667	64.9204	688.667	54.4221	0.841723	-0.248582	0.0897498
High	BB_0616	392.267	39.416	466.033	47.9802	0.841714	-0.248598	0.108744
High	ValS	929.5	146.204	1105.03	107.876	0.841151	-0.249563	0.16958
High	BB_0790	220.333	27.974	262.067	9.42408	0.840753	-0.250246	0.0705396
High	BB_G08	136.733	24.1167	162.7	6.97209	0.840402	-0.250849	0.147683
High	BB_0006	108.533	11.8323	129.167	17.4569	0.840258	-0.251096	0.165394
High	BB_0426	1919.47	234.875	2284.5	262.691	0.840213	-0.251173	0.147223
High	FlaA	2074.3	216.585	2468.93	307.649	0.84016	-0.251263	0.143422
High	BB_0544	325.3	27.6572	387.367	38.9156	0.839773	-0.251929	0.0874785
High	BB_0280	324.8	49.1012	386.9	39.5739	0.839493	-0.252409	0.163283
High	Der	1522.97	182.902	1814.57	171.662	0.8393	-0.252741	0.114342
High	PtsI	4235.13	692.091	5046.7	490.584	0.839189	-0.252933	0.172862
High	BB_0733	152.133	13.6148	181.333	9.60017	0.838971	-0.253308	0.0385559
High	Cdd	222.633	8.29478	265.367	45.6325	0.838965	-0.253318	0.185753
High	BB_0665	153.233	21.7243	182.667	14.8042	0.838869	-0.253483	0.124489
High	BB_0228	2601.5	260.129	3102.53	307.598	0.838508	-0.254103	0.0975189
High	BB_0083	250.767	27.0545	299.133	19.6449	0.838311	-0.254443	0.0663683
High	RplC	1392.97	147.019	1661.93	210.018	0.83816	-0.254702	0.143342
High	BB_0361	189.8	22.0665	226.533	15.1846	0.837846	-0.255243	0.0763832
High	BB_0047	1210.87	169.43	1445.3	219.353	0.837796	-0.255329	0.216785
High	RpoC	7265.07	854.573	8675	900.66	0.837472	-0.255888	0.120592
High	Adk	686.8	85.4799	820.567	82.2023	0.836983	-0.256731	0.122439
High	MnmE	674.167	94.5722	806.3	73.0006	0.836124	-0.258211	0.127911
High	MetK	467.1	49.3368	558.967	54.7504	0.835649	-0.259031	0.0969993
High	MurC	154.1	8.81533	184.467	13.1081	0.835381	-0.259493	0.0291162
High	BB_0562	119.7	6.58255	143.3	22.6938	0.835311	-0.259615	0.158699
High	RplN	1021.3	128.591	1222.77	121.506	0.835237	-0.259742	0.119839
High	SecD	2285.83	286.876	2739.1	289.39	0.83452	-0.260982	0.126302
High	RpsE	1475.3	200.552	1768.27	199.415	0.83432	-0.261328	0.147231
High	BB_0624	417.133	49.4264	500.033	46.4648	0.834211	-0.261516	0.101728
High	BB_0645	347.8	46.8686	417.033	38.3857	0.833986	-0.261905	0.118882
High	NusG	935.3	118.013	1121.83	106.941	0.833725	-0.262357	0.112382
High	BB_0471	62.6	12.5714	75.1333	7.5368	0.833185	-0.26329	0.212713
High	BB_0449	786.5	115.821	944.1	87.8171	0.833069	-0.263493	0.133584
High	BB_0326	1864.03	203.075	2238.67	261.715	0.832653	-0.264212	0.121718
High	BB_B28	1699.2	276.456	2040.9	262.338	0.832574	-0.26435	0.1954
High	BB_0840	74.2333	9.67695	89.1667	12.6231	0.832523	-0.264437	0.179239
High	LuxS	247.4	23.6025	297.233	48.0729	0.832343	-0.26475	0.182319
High	BB_0027	69.9333	0.550757	84.0333	4.95412	0.832209	-0.264981	0.00804728
High	MurA	856.5	117.457	1029.2	99.3615	0.8322	-0.264998	0.123764
High	PtsH	304.433	55.4307	365.833	37.3251	0.832164	-0.26506	0.186729
High	GltX	1228.07	144.085	1476.07	139.979	0.831986	-0.265369	0.0992794
High	FliI	516.167	69.7589	620.533	51.7529	0.831811	-0.265672	0.105886
High	BB_0059	317.967	45.068	382.4	40.8529	0.831503	-0.266207	0.140459
High	MetG	1331.43	155.376	1601.5	129.703	0.831366	-0.266444	0.0819291
High	BB_0260	706.233	77.3386	849.6	99.4017	0.831254	-0.266639	0.119942
High	RpoD	2448.43	356.197	2945.93	327.228	0.831123	-0.266866	0.149421
Low	Tmk	64.2333	9.44793	77.3	3.46987	0.830962	-0.267146	0.0877805
High	Ssb	595.067	94.0861	716.267	89.3524	0.830789	-0.267445	0.181
High	ThrS	852.033	104.726	1025.8	94.5282	0.830604	-0.267768	0.0998287
High	UvrA	657.567	87.0056	792.367	85.6046	0.829877	-0.269031	0.128321
High	GatB	392.833	43.5218	473.5	53.9369	0.829637	-0.269447	0.114021
High	ApeB	596.167	77.959	718.767	75.9985	0.82943	-0.269808	0.122897
High	DnaE	1316.37	128.424	1587.37	134.28	0.829277	-0.270074	0.0649252
High	RplX	488.567	54.9238	589.167	32.8107	0.82925	-0.27012	0.0527952
High	BB_H13	183.5	21.5174	221.533	16.7718	0.828318	-0.271744	0.073186
High	BB_0444	1280.43	194.793	1547.17	215.7	0.827599	-0.272996	0.18713
High	SerS	1877.33	271.616	2268.67	218.76	0.827505	-0.27316	0.123878
High	BB_0185	310.633	62.0279	375.633	39.0267	0.826959	-0.274112	0.19928
High	BB_J26	468.567	133.906	566.733	72.8241	0.826785	-0.274416	0.327138
High	BB_0783	375.367	59.385	454.233	77.9809	0.826374	-0.275133	0.235871
Medium	TrpS	140.3	12.816	169.8	18.8032	0.826266	-0.275321	0.0880911
High	BB_0713	2182.93	256.75	2643.6	242.728	0.825743	-0.276236	0.086847
High	Lon2	1255.57	163.814	1520.57	170.612	0.825723	-0.27627	0.124294
High	GrpE	1878.2	168.145	2275.77	222.299	0.825304	-0.277002	0.0689079
High	BB_T06	113.667	23.5891	137.867	15.2215	0.824468	-0.278464	0.209714
High	DnaA	700.5	85.8574	850	76.1032	0.824118	-0.279078	0.0869737
High	Rnz	36.2667	6.78552	44.0333	4.45459	0.823618	-0.279952	0.172803
High	BB_0602	177.567	19.9003	215.6	30.6217	0.823593	-0.279996	0.145589
High	BB_K24	380	74.9869	461.533	74.252	0.823342	-0.280435	0.251834
High	Hup	276.267	18.284	335.767	34.8002	0.822794	-0.281398	0.058702
High	ParB	516.933	59.3156	628.3	50.956	0.822749	-0.281475	0.0691888
High	RplE	1156.3	91.7719	1405.6	106.983	0.822638	-0.28167	0.0375316
High	BB_0818	363.633	53.602	442.033	31.8296	0.822638	-0.281671	0.0949295
High	BB_J16	492.467	82.7073	598.667	77.5001	0.822606	-0.281727	0.179934
High	DnaB	42.0333	7.20023	51.1333	3.42394	0.822034	-0.28273	0.119222
High	lgt	166.667	22.6677	202.8	27.5969	0.821828	-0.283092	0.154575
High	MgsA	327.767	41.2435	398.833	39.3693	0.821814	-0.283117	0.0970152
High	FtsY	307.6	29.9585	374.333	40.748	0.821728	-0.283268	0.084284
High	BB_0082	190.067	23.0209	231.433	39.7111	0.821259	-0.284091	0.19356
High	BB_0245	75.3333	11.8509	91.7333	14.8816	0.821221	-0.284158	0.209688
High	BB_0219	320.8	35.8024	390.767	49.8556	0.82095	-0.284633	0.119568
High	BmpA	2240.1	288.5	2728.93	333.425	0.82087	-0.284774	0.127228
High	RecJ	166.9	24.123	203.333	23.1219	0.82082	-0.284863	0.131976
High	TyrS	517.4	52.1058	630.467	63.6605	0.820662	-0.28514	0.0759446
High	BB_L13	23.6333	4.07962	28.8	0.69282	0.820602	-0.285246	0.0966069
High	FlaB	5110	815.78	6228.27	668.413	0.820453	-0.285507	0.14016
High	BB_0467	75.0333	9.75773	91.4667	3.69639	0.820335	-0.285714	0.0525599
High	FlgE	876.467	89.6815	1068.53	75.9611	0.820252	-0.285861	0.0473186
High	GatA	1044.97	156.555	1273.97	134.986	0.820246	-0.285871	0.127449
High	BB_0063	1954.9	218.201	2384.2	237.699	0.81994	-0.28641	0.082533
High	HflK	2221.33	253.784	2709.17	243.472	0.819932	-0.286423	0.0741504
High	LysS	1181.43	150.77	1441	126.772	0.81987	-0.286532	0.084569
High	PhoU	845.3	130.119	1031.7	98.9867	0.819327	-0.287488	0.119517
High	BB_0298	411.7	52.5586	502.5	54.3508	0.819303	-0.28753	0.106011
High	BB_0443	1562.33	193.236	1907.13	214.859	0.819205	-0.287703	0.107635
High	BB_M34	466.867	44.3579	570.067	36.9395	0.818969	-0.28812	0.0363425
High	BB_0194	904.5	113.051	1104.77	89.9408	0.818725	-0.288549	0.0742679
Medium	FliW	76	8.41843	92.8333	8.97459	0.818671	-0.288644	0.0768665
High	BB_0526	293.567	45.4665	358.6	29.5249	0.818647	-0.288687	0.106288
High	BB_0811	710.367	98.8734	867.733	120.776	0.818646	-0.288688	0.155695
High	BB_0335	941	116.908	1149.63	114.27	0.818522	-0.288907	0.0915786
High	BB_0239	569.6	105.596	696.067	104.643	0.818312	-0.289276	0.214631
High	RimP	25.6667	2.72274	31.3667	4.46019	0.818278	-0.289336	0.131857
High	BBJ34	3220.7	356.909	3937.43	431.672	0.817969	-0.289881	0.0909782
High	Fba	2055.67	351.155	2514.47	483.534	0.817536	-0.290646	0.254353
High	FtsA	1502.93	215.937	1838.43	219.851	0.817508	-0.290696	0.132404
High	BB_B13	184	7.496	225.1	12.5527	0.817414	-0.29086	0.00822566
High	YidC	1723.5	247.926	2111.53	263.882	0.816231	-0.29295	0.137001
High	BB_0045	468.467	43.0507	574	54.0667	0.816144	-0.293104	0.0572924
High	BB_C03	267.133	37.4094	327.4	38.0682	0.815923	-0.293494	0.122146
High	MotA	822.933	95.4555	1008.83	115.739	0.815728	-0.29384	0.0983956
High	SpoT	740.833	97.9194	908.9	94.1236	0.815088	-0.294973	0.0987261
High	LepB	567.1	93.8871	696.3	83.8629	0.814448	-0.296106	0.1501
High	PncB	78.7	8.15046	96.6333	11.2117	0.814419	-0.296157	0.0885346
High	AcyP	356.133	40.111	437.333	58.526	0.814329	-0.296316	0.1185
High	CoaBC	319.7	13.6525	392.6	14.7102	0.814315	-0.296341	0.00326072
High	EbfC	121.233	25.2251	148.9	12.095	0.814193	-0.296557	0.161877
High	FliH	1669.03	195.221	2050.5	248.605	0.813964	-0.296963	0.1048
High	BB_0368	917.7	105.86	1127.77	121.012	0.813732	-0.297374	0.0863929
High	BB_0044	273.733	44.5895	336.6	46.2334	0.81323	-0.298264	0.165276
High	FtsH	3794.67	423.057	4666.9	385.122	0.813102	-0.298491	0.0575369
High	BB_0155	215.667	24.8116	265.333	18.613	0.812814	-0.299003	0.0501519
High	DacA	300.9	47.2114	370.567	46.6837	0.812	-0.300449	0.143309
High	BB_0176	284.067	35.95	350	24.3945	0.811619	-0.301125	0.0582722
High	BB_0231	18.6667	2.36714	23	5.86174	0.811594	-0.30117	0.300807
High	Zwf	416.667	53.7987	513.667	65.496	0.811162	-0.301939	0.118502
High	BB_0397	736	75.5707	907.833	81.0169	0.810721	-0.302722	0.0548653
Medium	RimM	207.8	34.5553	256.367	36.7875	0.810558	-0.303013	0.170907
High	BB_0145	413.633	51.6873	510.5	51.8185	0.810251	-0.303559	0.0836384
High	RpsC	1768.33	278.426	2182.57	263.338	0.810208	-0.303635	0.134495
High	BB_0126	1066.33	126.212	1316.73	159.706	0.809832	-0.304305	0.100136
High	BB_0731	523.667	80.1933	647.067	97.3035	0.809293	-0.305266	0.165304
High	BB_0144	969.567	114.215	1198.07	143.581	0.809276	-0.305296	0.0971956
High	BB_D13	198.067	28.9493	244.8	25.4242	0.809096	-0.305617	0.103549
High	BB_0028	459.267	47.4555	567.667	49.5945	0.809043	-0.305712	0.0521576
High	BB_0667	306.233	49.8452	378.6	52.4092	0.808857	-0.306043	0.158129
High	BB_A21	192.8	25.7676	238.4	27.2347	0.808725	-0.306279	0.102886
High	BB_0570	333.767	47.3203	412.9	39.4745	0.808347	-0.306953	0.0901902
High	BB_S37	70.2333	2.9023	86.9	5.28299	0.808209	-0.3072	0.0087171
High	BB_0142	296.3	21.5799	366.833	25.3348	0.807724	-0.308066	0.0213739
High	BB_0346	152.067	27.4899	188.3	30.9385	0.807577	-0.308329	0.204016
Medium	BB_B24	31.4	3.31813	38.9	7.68635	0.807198	-0.309006	0.195693
High	BB_K13	1084.93	151.42	1344.37	171.876	0.807022	-0.30932	0.121317
High	RpmG	245.067	26.8347	303.767	28.3772	0.80676	-0.309789	0.0598448
High	ChbB	385.733	52.5575	478.333	42.3798	0.806411	-0.310413	0.0763562
High	HflC	954	110.946	1183.2	120.492	0.806288	-0.310633	0.0724688
High	BB_0592	471.4	42.4873	584.9	60.0083	0.80595	-0.311238	0.0555919
High	PstB	271.167	46.4121	336.8	37.4496	0.805127	-0.312712	0.12931
High	HslU	2844.2	430.91	3534.5	436.941	0.804697	-0.313483	0.123196
High	FliL	537.067	80.3469	668.567	86.2578	0.803311	-0.31597	0.125505
High	BB_0212	539.3	67.5162	671.4	66.5442	0.803247	-0.316085	0.0732681
High	SecA	2057.83	293.566	2563.27	265.58	0.802817	-0.316857	0.0914814
High	BB_F24	543.933	62.6559	677.567	52.2178	0.802775	-0.316933	0.0469715
High	MurF	39.3333	4.769	49	12.4133	0.802721	-0.317029	0.276467
High	BB_0760	151	27.7512	188.133	34.8375	0.802622	-0.317207	0.222225
High	BB_0554	22.0667	1.24231	27.5	4.15692	0.802424	-0.317563	0.0959071
High	FlhA	657.5	108.644	819.4	112.405	0.802416	-0.317577	0.147299
High	GyrB	934.933	79.7543	1165.27	111.105	0.802334	-0.317725	0.0433726
High	ArgS	2698.37	370.99	3365.47	321.542	0.801781	-0.31872	0.078212
High	BB_0416	686.333	47.5773	856.6	71.4475	0.80123	-0.319712	0.0263994
High	BB_0419	26.5	1.90788	33.1	1.51327	0.800604	-0.320839	0.00934737
High	CspZ	84.5	9.22605	105.567	11.6001	0.800442	-0.321131	0.0695545
High	BB_N33	210.4	16.8297	263.033	48.7316	0.799899	-0.322111	0.15175
High	RecG	904	119.197	1130.5	110.494	0.799646	-0.322566	0.0732578
High	BB_0133	981.233	114.507	1227.53	129.496	0.799354	-0.323094	0.0691027
High	CheY	890.567	77.8747	1114.13	96.1617	0.799336	-0.323126	0.0352063
High	BB_0261	1759.93	245.029	2202.1	236.182	0.799207	-0.323359	0.0876099
High	FusB	2057.93	184.26	2575.07	208.782	0.799177	-0.323414	0.0323854
High	BB_0556	38.8	2.5632	48.5667	6.21718	0.798902	-0.32391	0.0656704
High	CheD	882.667	104.526	1105.6	103.749	0.79836	-0.324889	0.0586847
High	Pgl	466.4	63.236	584.2	57.3612	0.798357	-0.324895	0.0751808
High	BB_0353	517.167	45.7701	647.867	46.5414	0.798261	-0.325068	0.0256301
High	SecY	977.6	136.18	1224.7	160.136	0.798236	-0.325112	0.111449
High	BB_0205	556.267	68.6896	697.5	80.7805	0.797515	-0.326417	0.0823057
High	AsnS	811.1	78.3478	1017.37	85.4815	0.797254	-0.326888	0.0368931
High	BB_0095	343.033	60.9066	430.3	68.6682	0.797196	-0.326994	0.174956
High	RbsA	1018.6	88.7745	1278.07	145.94	0.796985	-0.327375	0.0581315
High	BB_0089	308.5	52.283	387.1	37.3164	0.796952	-0.327436	0.101408
Medium	TsaE	135.433	17.4489	169.967	12.962	0.796823	-0.327669	0.0512821
High	BB_0267	1080.47	135.09	1356.3	161.729	0.796628	-0.328022	0.0859941
High	MutL	171.7	20.4443	215.567	14.6186	0.796505	-0.328244	0.0390451
High	BB_0734	604.833	54.8997	759.367	64.96	0.796497	-0.328259	0.0346129
High	BB_0431	736.633	100.743	925.1	95.8438	0.796274	-0.328663	0.0787232
High	BB_0408	1807.33	184.062	2269.93	215.756	0.796205	-0.328787	0.0475732
High	BB_0156	163.6	18.7158	205.8	30.9414	0.794947	-0.33107	0.113332
High	BB_0535	261.533	27.0484	329.1	19.3605	0.794693	-0.331531	0.0244884
High	FtsA	382.8	48.1277	481.7	35.6038	0.794685	-0.331544	0.0458647
High	BB_0650	139.9	34.8527	176.233	17.9445	0.793834	-0.333091	0.183688
High	FruK	106.133	14.6001	133.733	11.4518	0.793619	-0.333481	0.0615673
High	RsmA	227.7	20.2007	286.933	15.764	0.793564	-0.333581	0.0160776
High	BB_0323	4114.93	453.066	5185.73	492.003	0.79351	-0.333679	0.0501759
High	BB_0072	372.2	28.1782	469.1	58.2485	0.793434	-0.333817	0.0604408
High	NusB	143.433	27.5001	180.833	21.8257	0.79318	-0.33428	0.138777
High	BB_G33	336.6	40.829	424.433	27.965	0.793057	-0.334503	0.0371436
High	BB_0512	1716.77	229.973	2165.1	181.527	0.792927	-0.33474	0.0569555
High	NadD	153.867	16.0157	194.067	11.7462	0.792855	-0.334872	0.0247678
High	BB_0834	1021.57	93.1219	1288.67	86.3383	0.792732	-0.335096	0.0219045
High	BB_J17	186.433	13.4031	235.267	21.3327	0.792434	-0.335637	0.0283772
High	BB_0193	116.167	10.4644	146.633	14.9055	0.792226	-0.336017	0.0442273
High	CoaD	448.4	58.3269	566.033	44.9235	0.792179	-0.336101	0.0504609
High	FliD	98.9667	21.4015	124.933	14.5414	0.792156	-0.336144	0.157161
High	LigA	155.433	16.8708	196.3	16.0459	0.791815	-0.336764	0.0383972
High	RplV	706.633	98.5505	893.167	67.232	0.791155	-0.337968	0.0536377
High	BB_J24	144.933	27.7262	183.233	19.7854	0.790977	-0.338293	0.123302
High	TruB	584.533	67.9153	739.3	72.9392	0.790658	-0.338875	0.0546742
High	Cmk1	225.867	32.2401	285.867	28.2118	0.790112	-0.339871	0.0723082
High	BB_N32	121	15.866	153.4	6.90869	0.788787	-0.342291	0.0315865
High	BB_0146	413.2	59.4541	524.033	55.1264	0.788499	-0.342818	0.0770141
High	ResT	1157.03	96.3902	1468.43	67.9267	0.787937	-0.343847	0.0102301
High	BB_0625	315.4	42.1127	400.433	39.5571	0.787647	-0.344379	0.0633643
High	BB_0080	65.1667	7.99396	82.7667	7.12344	0.787354	-0.344916	0.0465352
High	BB_0538	683.567	15.1381	868.2	38.3583	0.787338	-0.344945	0.00148991
Medium	SecE	88.2333	24.7906	112.133	16.7572	0.786861	-0.34582	0.238733
High	BB_0687	105.733	13.415	134.4	8.21766	0.786706	-0.346103	0.034311
High	PheS	1483.8	173.604	1886.23	183.912	0.786647	-0.346212	0.0510541
High	BB_0286	347.833	38.8801	442.2	52.7832	0.786597	-0.346303	0.0672528
High	BB_0134	707.033	116.232	899.133	122.703	0.78635	-0.346757	0.120359
High	BB_A38	60.4	12.6653	76.9	21.3094	0.785436	-0.348435	0.313166
High	BB_0420	155.833	15.3533	198.433	30.0503	0.785318	-0.348651	0.0940551
High	BB_0075	202.667	29.4347	258.167	15.0214	0.785023	-0.349194	0.043725
High	BB_0137	1706.8	168.048	2174.87	228.39	0.784784	-0.349633	0.0459696
High	BB_0016	193.5	21.0245	246.567	33.6565	0.784778	-0.349644	0.0814783
High	BB_0726	316.7	37.6473	403.7	33.8102	0.784493	-0.350167	0.0408204
High	BB_0466	352.067	47.47	449.033	51.6628	0.784055	-0.350974	0.0748561
High	BB_0806	934.733	167.956	1192.27	129.405	0.783997	-0.35108	0.103209
High	BB_0202	53.8	9.97146	68.6333	7.85005	0.783876	-0.351303	0.112919
Medium	BB_D22	66.4333	5.31068	84.7667	7.11782	0.78372	-0.35159	0.0232579
High	AtpI	1799.77	252.951	2296.5	278.31	0.7837	-0.351627	0.0840711
High	BB_0459	813.233	79.3637	1038.43	86.3294	0.783135	-0.352667	0.0292074
High	BB_0696	711.633	88.8426	909.1	112.485	0.782789	-0.353305	0.0754849
High	AspS	2289.03	224.167	2927.13	217.937	0.782005	-0.35475	0.0241204
High	BB_0106	1075.6	165.94	1376.8	163.42	0.781232	-0.356177	0.0886226
High	BB_0586	125.133	12.303	160.267	15.8973	0.780782	-0.357008	0.0388868
High	FliG	1095.2	157.761	1402.83	149.548	0.780706	-0.357149	0.0703543
High	ErpY	161.567	9.97614	206.967	14.5782	0.780641	-0.357269	0.0112337
High	BB_0593	2558.37	309.212	3279.67	266.472	0.780069	-0.358326	0.0376347
High	BB_B07	431.833	56.2767	553.767	62.0453	0.779811	-0.358804	0.0652693
High	Lon1	1179.23	159.953	1512.87	163.527	0.779469	-0.359436	0.0649253
High	BB_K40	233.533	20.1361	299.767	29.5321	0.77905	-0.360211	0.0326041
High	Ffh	849.7	104.969	1090.7	106.222	0.779041	-0.360229	0.0490517
High	BB_A20	143.767	20.3672	184.733	17.4575	0.778239	-0.361715	0.0572714
Medium	BB_0165	31.9333	3.36502	41.0333	3.82143	0.778229	-0.361733	0.0363801
High	PheT	1021.2	81.2332	1312.57	50.0385	0.778018	-0.362125	0.00613051
High	Udk	66.5	11.2054	85.5	10.9563	0.777778	-0.36257	0.103664
High	BB_0671	147.267	22.9239	189.367	19.946	0.77768	-0.362751	0.074379
High	Pfs	915.167	296.51	1177.27	123.198	0.777366	-0.363335	0.230296
High	BB_0675	481.167	55.2364	619.667	41.8715	0.776493	-0.364956	0.0257953
High	AtpE	1086.2	147.089	1398.9	160.234	0.776467	-0.365003	0.0674795
High	BB_0617	232.633	41.2953	299.9	32.0436	0.775703	-0.366424	0.0897091
Medium	BB_0051	87.6	12.0835	112.933	15.5275	0.775679	-0.366469	0.0895961
High	BB_N34	207	21.6543	266.867	17.1908	0.775668	-0.366488	0.0199404
High	BB_0654	154.867	23.5572	199.7	18.3695	0.775497	-0.366808	0.0600812
High	RpiA	64.7	13.1697	83.4667	11.2073	0.77516	-0.367434	0.133333
High	FlhF	1507.73	262.571	1945.37	240.627	0.775038	-0.367661	0.100399
High	FlgK	374.133	54.0283	482.767	45.9963	0.774978	-0.367774	0.0568765
High	BB_H32	348.667	53.0439	450	69.6847	0.774815	-0.368077	0.11557
High	AtpD	542.767	62.0094	700.9	81.6326	0.774385	-0.368877	0.0557021
Low	BB_0583	87.1667	8.46188	112.6	6.85493	0.774127	-0.369358	0.0155379
Medium	BB_0116	56.0333	3.30051	72.4	7.86321	0.773941	-0.369704	0.0292642
High	TsaD	133.033	15.3637	172.033	21.9978	0.7733	-0.3709	0.0655289
High	ParE	1065.87	173.71	1380.23	175.767	0.772237	-0.372885	0.0923066
High	BB_B14	20.6667	4.60036	26.7667	4.93592	0.772105	-0.373132	0.192436
High	BB_A60	672.2	92.2084	870.8	44.7058	0.771934	-0.373451	0.0283892
High	BB_0678	290.7	28.6676	377.1	16.7949	0.770883	-0.375416	0.0107885
High	BB_0344	219.633	25.9016	285	21.2255	0.770643	-0.375865	0.027762
High	AtpB	1714.17	268.364	2225.27	301.591	0.77032	-0.376471	0.0933972
High	PrfB	586.567	86.8292	761.733	76.3795	0.770042	-0.376991	0.0585785
High	BB_0163	1735.23	135.438	2258	227.794	0.768482	-0.379916	0.0268635
High	BB_0265	202.067	23.829	262.967	20.9132	0.768412	-0.380049	0.0291868
High	BB_K53	690.133	98.1587	898.433	118.595	0.768152	-0.380536	0.0790699
Medium	BB_0081	13.6667	1.78979	17.8	3.85876	0.76779	-0.381216	0.16765
High	DnaG	299.7	19.1162	390.4	21.4413	0.767674	-0.381434	0.00543827
High	PotA	154.267	18.5023	200.967	16.4418	0.767623	-0.38153	0.0308509
High	Bgp	1509.83	316.966	1966.93	353.134	0.767608	-0.381559	0.170549
High	BB_0032	731.867	97.1725	953.533	88.6525	0.767531	-0.381703	0.043292
Medium	TrmD	18.7	2.28692	24.3667	2.06478	0.767442	-0.381871	0.033359
Medium	BB_B25	46.8333	3.7421	61.0333	1.05987	0.76734	-0.382062	0.00319964
High	BB_0655	934.633	108.877	1220.87	91.4061	0.765549	-0.385433	0.0251817
High	HrpA	1422.6	170.374	1859.5	178.999	0.765044	-0.386385	0.037577
High	BB_0110	308.133	15.7011	402.767	21.3669	0.765042	-0.38639	0.0034795
High	BB_0238	2327.23	221.927	3043.63	270.445	0.764623	-0.387179	0.0238665
High	BB_0816	241.933	37.8289	316.433	37.8806	0.764563	-0.387292	0.0735264
High	AtpA	2667.17	349.476	3489.33	388.795	0.764377	-0.387643	0.0527693
Medium	PdeB	60.2667	8.20508	78.8667	7.37925	0.764159	-0.388055	0.04327
High	BB_0768	563.967	63.6117	739.233	47.3006	0.762908	-0.39042	0.0186251
Medium	YlqF	61.0667	6.30106	80.1	4.9689	0.76238	-0.391417	0.0147534
High	TopA	183.633	15.79	240.9	19.9045	0.76228	-0.391606	0.0174822
High	BB_I42	8.86667	2.75379	11.6333	4.85215	0.762178	-0.391801	0.438812
High	BB_0619	575.233	102.72	754.833	71.3098	0.762067	-0.392011	0.0676511
High	BB_0629	1887.6	229.882	2479.7	237.953	0.761221	-0.393613	0.0362333
Medium	BB_A19	113.067	11.3707	148.6	7.79295	0.760879	-0.39426	0.0111199
Medium	PlsC	324.533	37.0219	426.633	37.9002	0.760684	-0.39463	0.0288946
High	BB_K45	1184.9	113.072	1558.53	92.0125	0.760266	-0.395424	0.0113404
Medium	GatC	988.9	25.6907	1301.5	19.2008	0.759816	-0.396279	7.21808e-05
High	BB_0749	1698.67	182.131	2236.73	212.755	0.759441	-0.39699	0.0291695
High	BB_D10	660	76.1238	869.233	65.7365	0.75929	-0.397277	0.0226941
High	BB_K49	42.3333	1.60728	55.8	7.41822	0.758662	-0.398471	0.037185
High	BB_0367	259.7	73.8465	342.4	47.9538	0.75847	-0.398837	0.179108
High	BB_0638	610.333	65.1879	804.967	74.6639	0.758209	-0.399332	0.0272476
High	MgtE	45.8333	6.40651	60.4667	4.17652	0.757993	-0.399743	0.0295389
High	BB_0672	756.9	102.435	998.833	120.124	0.757784	-0.400141	0.0567234
High	BB_0351	1413.8	185.138	1866.87	218.713	0.757312	-0.401041	0.051983
Low	BB_0706	108.8	6.86367	143.667	9.67953	0.757309	-0.401047	0.00703452
Low	BB_E31	247.433	25.8808	327.1	15.0453	0.756446	-0.402692	0.0099604
High	BB_0543	205.833	44.1505	272.467	42.1583	0.755444	-0.404603	0.131661
High	BB_0319	395.633	73.4132	523.833	73.4565	0.755266	-0.404944	0.0992977
High	TruA	193.5	7.31369	256.367	36.8883	0.754778	-0.405875	0.0443184
High	BB_H28	361.233	39.3871	479.333	57.8673	0.753616	-0.408098	0.0431473
High	FliF	1242.83	163.96	1654.47	154.05	0.751199	-0.412733	0.0338874
High	BB_0373	130.267	17.9283	173.5	13.4878	0.750817	-0.413468	0.0288976
High	BB_0086	55.9	6.02578	74.5667	9.90673	0.749665	-0.415683	0.049397
High	ParC	996.467	109.406	1329.67	118.293	0.749411	-0.416171	0.0231324
High	BB_0725	550.133	71.8361	734.767	43.074	0.748718	-0.417505	0.0188111
High	BB_0795	1590.27	186.483	2130.37	214.557	0.746476	-0.421833	0.030193
High	BB_0468	375.033	90.5243	503.033	61.7262	0.745544	-0.423635	0.113052
High	PolA	1527.6	215.895	2058.43	207.627	0.742118	-0.43028	0.0373092
High	BB_0460	197.133	25.1907	265.733	26.3978	0.741846	-0.430807	0.0311888
Medium	BB_J29	136.267	36.4489	183.733	28.7994	0.741655	-0.431181	0.15147
Medium	BB_0685	50	2.60576	67.4333	5.96015	0.741473	-0.431534	0.00971965
High	BB_0674	38.8667	6.44231	52.4667	9.50859	0.740788	-0.432868	0.109575
High	BB_T03	769.433	122.168	1039.13	143.213	0.740457	-0.433513	0.0680973
High	FlgI	594.433	65.24	803.267	70.1628	0.74002	-0.434364	0.0195135
High	BB_0406	431	49.923	582.6	56.306	0.739787	-0.434818	0.0251369
High	FliM	206.433	22.4554	279.1	30.46	0.739639	-0.435106	0.0292157
High	BmpB	191.367	22.7001	259.133	23.9701	0.738487	-0.437355	0.0236829
High	BB_0776	1030.87	160.839	1397.2	262.172	0.737809	-0.438681	0.108093
High	BB_0646	525.5	70.3526	712.933	79.0276	0.737096	-0.440076	0.0373547
High	BB_F01	232.033	32.61	314.933	42.0835	0.73677	-0.440714	0.0542624
Low	Pcs	156.233	31.8122	212.067	40.0328	0.736718	-0.440816	0.131561
High	BB_J28	664	102.722	902.233	178.441	0.735952	-0.442317	0.115577
High	BB_0670	750.167	92.6964	1022.27	106.735	0.733827	-0.446489	0.0290033
High	BB_0844	85.3667	6.46091	116.467	13.1348	0.732971	-0.448172	0.0212046
High	BB_0004	507.333	20.5135	693.767	39.1021	0.731274	-0.451517	0.00185993
High	BB_0118	880.8	113.152	1204.5	200.535	0.731258	-0.451548	0.0715963
Low	Ung	16	3.25115	21.9	3.34215	0.730594	-0.452859	0.0935135
High	DnaX	53.5333	6.90097	73.3667	7.16961	0.729668	-0.454687	0.0260051
High	BB_0221	210.167	33.4249	288.7	45.0767	0.727976	-0.458037	0.072455
High	BB_0835	58.9667	11.3536	81.2667	8.41269	0.725595	-0.462764	0.05226
High	FliN	290.3	43.879	400.267	25.7622	0.725266	-0.463417	0.0200641
High	BB_0453	394.1	48.4802	544.2	53.4823	0.724182	-0.465575	0.022726
High	BB_0597	3331.87	425.61	4606.37	528.462	0.723318	-0.467299	0.0312778
High	Mvk	43.6	2.98161	60.4	12.9186	0.721854	-0.47022	0.0931967
High	BB_0354	335.6	28.1261	465.067	35.8832	0.721617	-0.470695	0.00793845
Medium	BB_0125	232.967	25.5206	323.033	33.3746	0.721185	-0.471559	0.0205989
High	DnaJ	1206.47	171.651	1675.17	220.799	0.720207	-0.473517	0.0439972
High	CheA	1621.07	177.624	2253.23	210.39	0.71944	-0.475053	0.016447
High	BB_A34	1118.53	164.178	1556.23	197.67	0.718744	-0.47645	0.0419547
High	BB_K19	746.5	66.9081	1039.63	87.8144	0.718042	-0.477861	0.0100388
High	BB_D15	337.6	51.0119	471.4	39.6524	0.716165	-0.481637	0.0230264
High	Pta	108	12.5284	151.4	16.3368	0.713342	-0.487334	0.021747
High	Ade	1071.67	163.942	1504.83	232.087	0.71215	-0.489747	0.0575571
High	VraA	286.6	38.6579	402.7	29.3634	0.711696	-0.490667	0.0143492
High	BB_0264	315.933	73.6091	444.133	64.8244	0.711348	-0.491373	0.0863112
High	BB_0596	2678.87	382.132	3766.3	373.42	0.711273	-0.491525	0.0243354
High	MurD	527.933	33.305	742.467	73.8783	0.711053	-0.49197	0.010143
High	BB_0090	69.4667	8.11316	97.7667	6.13379	0.710535	-0.493022	0.00852703
High	BB_G30	136.767	16.5727	192.667	22.4959	0.709862	-0.49439	0.0256962
High	Cdr	1503.27	212.303	2128.4	284.462	0.70629	-0.501668	0.0380117
High	BB_0330	3036.33	364.676	4309.1	455.443	0.704633	-0.505056	0.0194633
High	BB_I22	196.2	25.8052	278.833	36.1666	0.703646	-0.507078	0.0322365
High	MutS	651.2	76.5702	926.233	92.3727	0.703063	-0.508275	0.0165338
High	RsmH	87.2333	14.6603	124.2	14.6503	0.702362	-0.509714	0.0365986
High	BB_0729	889.733	124.956	1274.37	134.495	0.698177	-0.518336	0.0221817
High	BB_0017	445.2	45.4003	637.733	75.4815	0.698097	-0.5185	0.0193365
High	FliP	22.8	1.6	32.7667	4.85833	0.695829	-0.523195	0.0279162
High	BB_B12	430.3	58.3362	618.6	59.084	0.695603	-0.523664	0.0171315
High	BB_0566	739.333	161.205	1064.77	198.366	0.694362	-0.52624	0.0921187
High	ErpK	386.167	83.2017	556.667	52.7889	0.693713	-0.52759	0.0400585
High	MreC	171.167	10.8648	246.8	29.731	0.693544	-0.527941	0.0143937
High	BB_0009	449.667	45.7026	651	61.218	0.690732	-0.533802	0.0103026
High	BB_0693	2880.83	463.571	4176.13	438.294	0.689833	-0.535682	0.0245232
High	BB_K50	1641.9	181.521	2380.27	240.407	0.689797	-0.535757	0.0132063
High	BB_0569	1904.43	200.749	2764.37	205.31	0.688922	-0.537587	0.00657418
High	BB_K32	1602.23	238.085	2326.43	289.68	0.688708	-0.538036	0.0286952
High	BB_J23	1547	333.655	2265.03	549.427	0.682992	-0.550059	0.125128
High	BB_K47	1272.3	135.245	1864.77	108.554	0.682284	-0.551556	0.00408502
High	RecA	1189.6	135.382	1745.57	162.035	0.681498	-0.553219	0.0103341
High	BB_J25	564.5	77.6626	836.233	83.3736	0.675051	-0.566932	0.0144858
Low	BB_0322	40.2667	4.90136	59.8	8.49647	0.673356	-0.570559	0.0260733
High	DbpA	1648.87	196.982	2449.77	227.385	0.673071	-0.57117	0.00994766
High	BB_A04	166.433	14.2697	247.533	42.8262	0.672367	-0.572678	0.0358097
Medium	BB_0451	14.7667	4.74798	22.0333	6.86319	0.670197	-0.577344	0.206006
High	BB_A65	403.633	64.7939	602.6	48.5189	0.66982	-0.578155	0.0130808
High	BB_A57	80.6667	10.7058	120.567	20.5598	0.669063	-0.579787	0.040683
High	BB_0689	369.967	46.0526	561.967	78.7312	0.658343	-0.603089	0.0218488
High	Alr	465.233	77.6508	707.7	85.8264	0.657388	-0.605183	0.0221892
High	BB_J48	523.267	88.2234	796.567	91.1956	0.656903	-0.606249	0.020285
High	BB_0246	243.867	4.89932	371.667	53.9658	0.656143	-0.607917	0.0150368
Low	BB_Q22	145.867	10.2481	222.433	23.5394	0.655777	-0.608723	0.00667246
High	BB_N28	202.067	23.8003	308.367	33.867	0.655281	-0.609815	0.0112644
High	OspC	3644.67	379.857	5576	398.21	0.653635	-0.613444	0.00370175
High	BB_0563	736.2	85.7449	1128.63	86.1883	0.652293	-0.616407	0.00502168
High	PriA	24.6333	1.43643	37.8	7.68635	0.651675	-0.617774	0.0433951
High	BB_0158	162.133	20.6568	249.967	16.5808	0.64862	-0.624555	0.00455449
High	BB_J27	512.567	44.5707	794.933	79.6121	0.644792	-0.633094	0.00584502
High	BB_0567	2247.7	306.035	3489.47	322.652	0.644139	-0.634557	0.00842155
High	BB_J47	44.8333	6.278	69.8667	10.6463	0.641698	-0.640033	0.024713
Medium	BB_0312	188.767	27.1809	294.233	31.7625	0.641554	-0.640357	0.0119712
High	BB_J31	72.7333	15.4118	113.533	17.1957	0.640634	-0.642427	0.0376462
Medium	BB_0656	214.5	21.1142	335.033	33.4762	0.640235	-0.643327	0.00619185
High	BB_S30	22.9	1.90788	35.8	5.10294	0.639665	-0.644612	0.0148376
High	BB_0159	487.367	72.1578	765.267	72.3937	0.636859	-0.650955	0.0092456
High	BB_K07	1171	171.548	1843.53	233.592	0.635193	-0.654732	0.0158737
High	BB_0681	1830.6	254.205	2885.73	321.66	0.634362	-0.656621	0.0111808
High	BB_B09	577.267	82.1269	910.867	90.9896	0.633755	-0.658002	0.00921198
High	RecB	110.933	5.72742	175.333	6.00111	0.6327	-0.660407	0.000176973
High	BB_0565	882.933	142.487	1397.73	214.922	0.631689	-0.662713	0.0258682
High	Apt	809.4	108.447	1287.77	163.186	0.62853	-0.669946	0.0133837
High	CheR	338.933	49.5613	541.833	58.4209	0.625531	-0.676848	0.0101281
High	BB_A64	2273.07	283.041	3639.1	466.627	0.624623	-0.678942	0.0122981
High	BB_I21	75.4333	14.7276	121.3	3.60555	0.621874	-0.685305	0.00634267
High	RevA1	514.333	104.893	829.3	95.4695	0.620202	-0.68919	0.0183604
High	BB_0680	2256.53	319.424	3658.9	348.67	0.616725	-0.697302	0.00680682
High	BB_0707	710.467	93.4508	1154.17	112.922	0.615567	-0.700013	0.00632686
High	BB_R28	224.867	26.6429	367.1	41.161	0.612549	-0.707103	0.00736224
High	CheB	492.933	107.396	805.2	104.508	0.612187	-0.707955	0.022571
High	BB_A36	298.1	49.7871	487.933	48.0423	0.610944	-0.710888	0.00895534
High	DbpB	698.133	77.3346	1148.87	95.7714	0.607671	-0.718637	0.0031656
High	BB_0314	100.533	3.53601	169.433	15.5275	0.59335	-0.753044	0.0016962
High	BB_A05	958.233	179.378	1627.83	186.43	0.588656	-0.764504	0.0109656
High	BB_I29	468	46.141	799.8	103.587	0.585146	-0.773131	0.00714086
High	AcpP	333.267	146.518	569.867	62.0631	0.584815	-0.773947	0.061624
High	BB_L28	873.867	130.077	1509.33	159.332	0.578975	-0.788426	0.00588106
High	BB_0400	438.433	156.383	757.933	72.8619	0.578459	-0.789713	0.0326628
High	MlpA	706.967	147.472	1238.87	179.295	0.570656	-0.809307	0.0165605
High	BB_A73	866.467	109.716	1519.73	163.773	0.570144	-0.810602	0.0045645
High	BB_K48	30.4	6.17981	53.8	5.65066	0.565056	-0.823535	0.00839939
High	BB_0418	849.633	101.466	1524.5	189.15	0.557319	-0.843424	0.0055221
High	BB_A07	456.4	62.4947	821.433	87.084	0.555614	-0.847845	0.00413249
Low	BB_0007	54.9333	0.550757	99.3	19.9188	0.553206	-0.854112	0.0182022
High	BosR	430.867	148.526	783.833	108.257	0.549692	-0.863305	0.0292052
High	MtnN	41.3333	7.8831	75.5	4.63573	0.547461	-0.869171	0.00293829
High	BB_A0078	181.367	31.8177	335.1	60.8501	0.541231	-0.885682	0.0178749
High	ChbC	133.333	19.0563	249.767	150.069	0.533832	-0.905543	0.253348
High	BB_A66	1815.57	268.281	3459.53	374.217	0.524801	-0.930158	0.00347462
High	BB_A59	274.067	77.1519	546.633	73.6727	0.501372	-0.996047	0.0114621
a A total of 718 proteins were identified by TMT technologies in the Parent and Mutant strains. Of the 718 proteins, 637 were classified with False Discovery Rate (FDR) of 1% and 81 with FDR of 5%. b The relative protein abundance average of the Parent samples (n=3). c The relative protein abundance average of the Mutant samples (n=3). d The fold change ratio was calculated by dividing the mean o…
