# Supplementary material for: The intergenic small non-coding RNA ittA is required for optimal infectivity and tissue tropism in Borrelia burgdorferi
Source: PLoS Pathog. 2020 May 4;16(5):e1008423. doi: 10.1371/journal.ppat.1008423 (PMC7224557; doi:10.1371/journal.ppat.1008423)
Supplement: S7 Table — (XLSX) [file ppat.1008423.s008.xlsx]

## Sheet: Table S7
Oligonucleotides	5’-3’	Use
US-F	GCTGCCTTAAGTAAGGC	Primer used to amplify 1280 bp of the upstream flanking region in lp17, for the creation of the ittA sRNA mutant construct DM103.
US-SpecR	GAAATCTTCCACGCCAATTGTCTTAAGGACTTTTTATAAA	Primer used to amplify 1280 bp of the upstream flanking region in lp17, for the creation of the ittA sRNA mutant construct DM103. Amplicon has 20 bp at the 3’ with homology to the PflgB-SpecR from pKFSS1 [97].
US-SpecF	TTTATAAAAAGTCCTTAAGACAATTGGCGTGGAAGATTTC	Primer used to amplify 1266 bp region of PflgB-SpecR [97] for the creation of the ittA sRNA mutant construct DM103. The 5’ of the amplicon has 20 bp with homology to the end of the upstream flanking region. The 3’ of the amplicon has 20 bp with homology to the beginning of the downstream flanking region.
Spec-DSR	ATTCTTCATTATTCTTTATT CTGATTTTTAAACTTTTTCA	Primer used to amplify 1266 bp region of PflgB-SpecR [97] for the creation of the ittA sRNA mutant construct DM103. The 5’ of the amplicon has 20 bp with homology to the end of the upstream flanking region. The 3’ of the amplicon has 20 bp with homology to the beginning of the downstream flanking region.
Spec-DSF	TGAAAAAGTTTAAAAATCAGAATAAAGAATAATGAAGAAT	Primer used to amplify 1233 bp of the downstream flanking region in lp17, for the creation of the mutant construct DM103. The amplicon has 20 bp at the 5’ with homology to the end PflgB-SpecR [97].
DS-R	CTATATTCACGGCTTTTGTCTC	Primer used to amplify 1233 bp of the downstream flanking region in lp17, for the creation of the mutant construct DM103.
US-F	GCTGCCTTAAGTAAGGC	Primer used to amplify 1359 bp of the upstream flanking region in lp17, for the creation of the complement construct DM113.
compUS-gentR	CCTTGAAGCTCGGGTATTACCCAAATTTATTTTGAAATT	Primer used to amplify 1359 bp of the upstream flanking region in lp17, for the creation of the complement construct DM113. The amplicon has 20 bp homology at the 3’ to the PflgB-GentR from pBSV2G [98].
compUS-gentF	AATTTCAAAATAAATTTGGGTAATACCCGAGCTTCAAGG	Primer used to amplify 983 bp amplicon of the PflgB-GentR [98] with 20 bp on the 5’ with homology to the end of the upstream flanking region and 20 bp on the 3’ with homology to the beginning of the downstream flanking region for the creation of the complement construct DM113.
compgent-DSR	CTATTTTACAAACCTACCCTTAGGTGGCGGTACTTGGGT	Primer used to amplify 983 bp amplicon of the PflgB-GentR [98] with 20 bp on the 5’ with homology to the end of the upstream flanking region and 20 bp on the 3’ with homology to the beginning of the downstream flanking region, for the creation of the complement construct DM113.
compgent-DSF	ACCCAAGTACCGCCACCTAAGGGTAGGTTTGTAAAATAG	Primer used to amplify 1171 bp of the downstream flanking region from lp17, for the creation of the complement construct DM113. The amplicon 5’ has 20 bp with homology to the end of PflgB-GentR [98].
compDS-R	ACGGCTTTTGTCTCATTCTACG	Primer used to amplify 1171 bp of the downstream flanking region from lp17, for the creation of the complement construct DM113.
nTM17FrecA	GTGGATCTATTGTATTAGATGAGGCTCTCG	Primer used to enumerate copies of B. burgdorferi recA by qPCR [61] .
nTM17RrecA	GCCAAAGTTCTGCAACATTAACACCTAAAG	Primer used to enumerate copies of B. burgdorferi recA by qPCR [61].
b-actin-F	ACGCAGAGGGAAATCGTGCGTGAC	Primer used to enumerate copies of mouse b-actin by qPCR [61].
b-actin-R	ACGCGGGAGGAAGAGGATGCGGCAGTG	Primer used to enumerate copies of mouse b-actin by qPCR [61].
P1	GTCATAATCGTAATTTTCACCGGTTTGC	Primers used to confirm ittA sRNA mutant and complement strains.
P2	CGACCTTTTGGAAACTTCGGC	Primers used to confirm ittA sRNA mutant and complement strains.
P3	GGACCTACCAAGGCAACGCTATGTTCTC	Primers used to confirm ittA sRNA mutant and complement strains.
P4	GAAATCCTTGTGTTCTATCCCTC	Primers used to confirm ittA sRNA mutant and complement strains.
P5	GCAGTCGCCCTAAAACAAAGTTAGGTGG	Primers used to confirm ittA sRNA complement strain.
P6	GCCTCCGGTGCTCGCCGGAGACTG	Primers used to confirm ittA sRNA complement strain.
bbd18-F	CCCATGATTTCCTTTTAATTTTTTAG	Primers used to amplify 367 bp amplicon via Reverse-transcriptase PCR (RT-PCR) of gene bbd18.
bbd18-R	CGATTATGACACATTTATTACC	Primers used to amplify 367 bp amplicon via Reverse-transcriptase PCR (RT-PCR) of gene bbd18.
bbd21-F	GGTGGTGTTGGGAAAACTACC	Primer used to amplify 242 bp amplicon via Reverse-transcriptase PCR (RT-PCR) of gene bbd21.
bbd21-R	CTAAAAGTTCCACTCGGCACACATGGC	Primer used to amplify 242 bp amplicon via Reverse-transcriptase PCR (RT-PCR) of gene bbd21.
sRNA-F	GTCCTTAAGAGAGAAATTTC	Primer used to amplify 65 bp amplicon via Reverse-transcriptase PCR (RT-PCR) of the sRNA ittA (SR0736).
sRNA-R	GGGCAATTCTTCATTATTC	Primer used to amplify 65 bp amplicon via Reverse-transcriptase PCR (RT-PCR) of the sRNA ittA (SR0736).
oms28-F	GCTGTTTCTGTTGCTGGTGAAG	Primer used for quantitative reverse transcription PCR (qRT-PCR) of oms28 transcript [19].
oms28-R	AACTTTTTGAGCCTCTTGAACTG	Primer used for quantitative reverse transcription PCR (qRT-PCR) of oms28 transcript [19].
ospD-F	GGCAAATAAAGTTGTAGAAGCG	Primer used for quantitative reverse transcription PCR (qRT-PCR) of ospD transcript [19].
ospD-R	TTTCAGCAGAATCAGAATAGTCAG	Primer used for quantitative reverse transcription PCR (qRT-PCR) of ospD transcript [19].
bba66-F	GCAAGAGCTGCATCACTAACAAA	Primer used for quantitative reverse transcription PCR (qRT-PCR) of bba66 transcript [68].
bba66-R	TGTTGGCAGCCCGCTATT	Primer used for quantitative reverse transcription PCR (qRT-PCR) of bba66 transcript [68].
ospA-F	GGCGTAAAAGCTGACAAAAGTAAAGTA	Primer used for quantitative reverse transcription PCR (qRT-PCR) ospA transcript [18].
ospA-R	TAGTGTTTTGCCATCTTCTTTGAAAA	Primer used for quantitative reverse transcription PCR (qRT-PCR) of ospA transcript [18].
ospC-F	CGGATTCTAATGCGGTTTTACTTG	Primer used for quantitative reverse transcription PCR (qRT-PCR) for ospC transcript [18].
ospC-R	CAATAGCTTTAGCAGCAATTTCATCT	Primer used for quantitative reverse transcription PCR (qRT-PCR) of ospC transcript [18].
vraA-F	AAGCAAATAGAATCGGCCTACAA	Primer used for quantitative reverse transcription PCR (qRT-PCR) of vraA transcript [18].
vraA-R	CCCAATTCAATCCCCTAAAAGAC	Primer used for quantitative reverse transcription PCR (qRT-PCR) of vraA transcript [18].
flaB-F	CAGCTAATGTTGCAAATCTTTTCTCT	Primer used for quantitative reverse transcription PCR (qRT-PCR) of flaB transcript [18].
flaB-R	TTCCTGTTGAACACCCTCTTGA	Primer used for quantitative reverse transcription PCR (qRT-PCR) of flaB transcript [18].
pMargent1	CGGCAAGTTCATCCTTAGGAGACCGGGG	Primer specific to the ColE1 site on the 5' end of the transposon used to amplify transposon containing fragments by PCR [99].
olj376	GTGACTGGAGTTCAGACGTGTGCTCTTCCGATCTGGGGGGGGGGGGGGGG	Primer specific to the C-tail to amplify transposon containing fragments by PCR [99].
pMargent2	AATGATACGGCGACCACCGAGATCTACACTCTTTCCGGGGACTTATCAGCCAACCTGTTA	Primer specific to the transposon end used for nesting PCR for sequencing the transposon-genomic junction [99].
Indexing primer	CAAGCAGAAGACGGCATACGAGATNNNNNNGTGACTGGAGTTCAGACGTGTGCTCTTCCGATCT	Primer contains the specific sequences required for sequencing on an illumina platform where NNNNNN represents a six-base-pair barcode sequence for multiplexing samples in a single sequencing lane [99].
pMargent3	ACACTCTTTCCGGGGACTTATCAGCCAACCTGTTA	Primer used for sequencing on Illumina platform [99].
