# Supplementary material for: The intergenic small non-coding RNA ittA is required for optimal infectivity and tissue tropism in Borrelia burgdorferi
Source: PLoS Pathog. 2020 May 4;16(5):e1008423. doi: 10.1371/journal.ppat.1008423 (PMC7224557; doi:10.1371/journal.ppat.1008423)
Supplement: S8 Table — Three biological replicates of the parent and the ittA mutant strains were grown in vitro under mammalian-like conditions and were subjected to RNA-seq analysis. (XLSX) [file ppat.1008423.s009.xlsx]

## Sheet: Table S8
Sample ID a	Raw Read Pairs b	After Trimmomatic c	% Mapped (HISAT2, concordant uniquely mapped alignments only) d
Parent ML23 n1	13981534	13912228	12788906 (91.9256)
Parent ML23 n2	14535456	14330316	12193054 (85.0857)
Parent ML23 n3	16185516	16062919	11083368 (68.9997)
sRNA Mutant ittA n1	16218853	16134089	14614591 (90.5821)
sRNA Mutant ittA n2	16148775	16049891	14522070 (90.4808)
sRNA Mutant ittA n3	13593394	13518769	11984655 (88.652)
a Three biological replicates were sequenced from Parent and Mutant samples. b A total of approximately 90.6 million 75 bp paired-end raw sequencing reads were produced. c Trimmomatic [104] was used to trim adapter sequences and low quality bases generating approximately 90.008 million filtered reads. d Reads (99.27%) were mapped to the Borrelia burgdorferi strain B31 genome assembly using HISAT …
